# Supplementary material for: The Genomic Analysis of Lactic Acidosis and Acidosis Response in Human Cancers
Source: PLoS Genet. 2008 Dec 5;4(12):e1000293. doi: 10.1371/journal.pgen.1000293 (PMC2585811; doi:10.1371/journal.pgen.1000293)
Supplement: Table S2 — GO terms enrichments (with p values) for genes which are upregulated and downregulated in HMECs under lactic acidosis. (0.06 MB XLS) [file pgen.1000293.s010.xls]

## Sheet: Sheet1
Upregulated in LA	Annotation	Total Genes With Ann	Your Genes (With Ann)	Your Genes (No Ann)	Genome (With Ann)	Genome (No Ann)	ln(Bayes factor)	p value	FE: neg ln(p value)	FE: neg ln(FDR)	Genes
1	GO:0007186 [6]: G-protein coupled receptor protein signaling pathway	13	13	551	981	10734	13.85	1.40906e-05	0	0	APLP2 CPE DRD4 GIPR GIT2 GNAS GPCR5A GPR GPR37 HTR1D LTB4R PIK3CB PPAP2A
2	GO:0019883 [6]: antigen presentation, endogenous antigen	7	7	557	5	11710	8.87	1.40906e-05	15.13	9.02	B2M HLA-A HLA-B HLA-C HLA-E HLA-F HLA-G
3	GO:0019885 [6]: antigen processing, endogenous antigen via MHC class I	7	7	557	5	11710	8.87	1.40906e-05	15.13	9.02	B2M HLA-A HLA-B HLA-C HLA-E HLA-F HLA-G
4	GO:0006888 [6]: ER to Golgi transport	8	8	556	15	11700	6	0.000112788	12.2	6.5	GOSR2 LMAN1 SARA1 SEC22L1 SEC24A SEC24D SEC31L1 TRAPPC4
5	GO:0009056 [4]: catabolism	70	70	494	839	10876	5.85	0.000112788	11.39	6.02	ABHD5 AFG3L2 ANG ARG2 BF C1S C9orf3 CFLAR CPE CTSH CUL7 DERL1 DHPS DKFZP586H2123 ENTPD4 EPHX1 FBXO6 FBXO7 FLJ21839 FUT1 GAPDS GLUD1 GLUD2 GM2A GUSB H6PD HIBADH HYAL2 KIAA1815 KLK1 KLK8 LTA4H MAN2B1 MAOA MDM4 MGC71993 MME MMP14 MMP28 OGDH OMA1 PCYOX1 PLA2G4B PLA2G7 PLAU PLCD1 PLD1 PPGB PRCP PRODH PRSS12 PRSS25 PRSS8 PSMB8 PSMB9 SCPEP1 SCRN2 SHFM3 SMPD1 SMURF1 ST14 SULT1A3 TALDO1 TPP1 TYSND1 USP30 …
6	GO:0044248 [5]: cellular catabolism	65	65	499	770	10945	5.44	0.000155324	10.98	5.98	ABHD5 AFG3L2 ANG ARG2 BF C1S C9orf3 CFLAR CPE CTSH CUL7 DERL1 DHPS DKFZP586H2123 ENTPD4 EPHX1 FBXO7 FLJ21839 FUT1 GAPDS GLUD1 GLUD2 GM2A GUSB H6PD HIBADH HYAL2 KIAA1815 KLK1 KLK8 LTA4H MAN2B1 MAOA MGC71993 MME MMP14 MMP28 OGDH OMA1 PCYOX1 PLA2G4B PLAU PPGB PRCP PRODH PRSS12 PRSS25 PRSS8 PSMB8 PSMB9 SCPEP1 SCRN2 SHFM3 SMPD1 SMURF1 ST14 SULT1A3 TALDO1 TPP1 TYSND1 USP30 USP31 USP4 USP46 USP54
7	GO:0007166 [5]: cell surface receptor linked signal transduction	36	36	528	1385	10330	5.42	0.000155324	0	0	APLP2 CPE DKK3 DRD4 DVL3 EPHB3 ERBB3 GAB1 GIPR GIT2 GNAS GPCR5A GPR GPR37 GRB7 HTR1D IFNGR2 IGF1R IL13RA1 INSR ITGB5 LEPR LTB4R OSMR PIK3CB PLAUR PPAP2A PPP2R1B PTK2 SHFM3 SMURF1 SNF1LK2 TACSTD2 TGFB1 TLE1 WNT5B
8	GO:0007243 [6]: protein kinase cascade	28	28	536	224	11491	5.36	0.000155324	11.21	6.02	CFLAR CTL2 ECM1 FLJ23091 FYB GPR89 HSPC121 MAP4K4 MGC4251 MINK1 NDFIP1 PAK1 PIK3CB PINK1 PLK2 PPP2R1B PRKCSH RAPGEF2 SNF1LK SNF1LK2 SOCS1 SQSTM1 STAT1 STAT2 TICAM2 TM4SF6 TNFSF10 WNK1
9	GO:0009057 [5]: macromolecule catabolism	55	55	509	655	11060	3.78	0.000649051	9.32	4.47	ABHD5 AFG3L2 ANG BF C1S C9orf3 CFLAR CPE CTSH CUL7 DERL1 DKFZP586H2123 FBXO6 FBXO7 FLJ21839 FUT1 GAPDS GUSB H6PD HIBADH HYAL2 KIAA1815 KLK1 KLK8 LTA4H MAN2B1 MDM4 MGC71993 MME MMP14 MMP28 OGDH OMA1 PCYOX1 PLAU PPGB PRCP PRSS12 PRSS25 PRSS8 PSMB8 PSMB9 SCPEP1 SCRN2 SHFM3 SMURF1 ST14 TALDO1 TPP1 TYSND1 USP30 USP31 USP4 USP46 USP54
10	GO:0044265 [6]: cellular macromolecule catabolism	53	53	511	642	11073	3.1	0.00133343	8.62	4.22	ABHD5 AFG3L2 ANG BF C1S C9orf3 CFLAR CPE CTSH CUL7 DERL1 DKFZP586H2123 FBXO7 FLJ21839 FUT1 GAPDS GUSB H6PD HIBADH HYAL2 KIAA1815 KLK1 KLK8 LTA4H MAN2B1 MGC71993 MME MMP14 MMP28 OGDH OMA1 PCYOX1 PLAU PPGB PRCP PRSS12 PRSS25 PRSS8 PSMB8 PSMB9 SCPEP1 SCRN2 SHFM3 SMURF1 ST14 TALDO1 TPP1 TYSND1 USP30 USP31 USP4 USP46 USP54
11	GO:0044255 [5]: cellular lipid metabolism	37	37	527	392	11323	3.05	0.00151855	8.7	4.22	ACAA2 ACADS ADIPOR1 AGPAT3 AKR1C2 B4GALT4 BCDO2 DEGS1 ELOVL4 FLJ20920 GM2A GPX4 HADHB HADHSC HEXA HPGD IDI1 LOC254531 LTA4H MTM1 OSBPL2 PCCA PIGF PIGL PLA2G4B PLCD1 PLD1 PPAP2A PPARA PPP2R1B PSAP SCD4 SLC27A2 SMPD1 ST8SIA1 SULT1A3 WWOX
12	GO:0048193 [6]: Golgi vesicle transport	11	11	553	52	11663	2.95	0.00161245	9.01	4.29	COG2 GOSR2 LMAN1 SARA1 SCAMP2 SEC22L1 SEC24A SEC24D SEC31L1 TOM1L2 TRAPPC4
13	GO:0050877 [4]: neurophysiological process	18	18	546	790	10925	2.74	0.00211225	0	0	CDH3 COL1A1 CRYAB DRD4 EFEMP1 ELOVL4 EML2 FOXC1 GPR HTR1D ITM2B LAMB2 MAOA PHYH SULT1A3 TACSTD2 TRAPPC4 WFS1
14	GO:0019882 [5]: antigen presentation	9	9	555	36	11679	2.57	0.00257991	8.67	4.22	B2M HLA-A HLA-B HLA-C HLA-E HLA-F HLA-G MR1 ULBP2
15	GO:0030163 [6]: protein catabolism	46	46	518	553	11162	2.27	0.00388746	7.79	3.68	ABHD5 AFG3L2 BF C1S C9orf3 CFLAR CPE CTSH CUL7 DERL1 DKFZP586H2123 FBXO6 FBXO7 FLJ21839 KIAA1815 KLK1 KLK8 LTA4H MAN2B1 MDM4 MGC71993 MME MMP14 MMP28 OMA1 PCYOX1 PLAU PPGB PRCP PRSS12 PRSS25 PRSS8 PSMB8 PSMB9 SCPEP1 SCRN2 SHFM3 SMURF1 ST14 TPP1 TYSND1 USP30 USP31 USP4 USP46 USP54
16	GO:0009966 [4]: regulation of signal transduction	19	19	545	151	11564	2.26	0.00388746	8.11	3.8	CFLAR CTL2 DKK3 ECM1 FLJ23091 GIT2 GPR89 IGBP1 MGC4251 NDFIP1 PLK2 PPP2R1B SMURF1 SNF1LK2 SOCS1 SQSTM1 TICAM2 TM4SF6 TNFSF10
17	GO:0006629 [5]: lipid metabolism	43	43	521	510	11205	2.08	0.00460782	7.62	3.68	ACAA2 ACADS ADIPOR1 AGPAT3 AKR1C2 ALDH1A3 B4GALT4 BCDO2 CLU DEGS1 ELOVL4 FLJ20920 GM2A GPX4 HADHB HADHSC HEXA HPGD IDI1 LOC254531 LTA4H MTM1 OSBPL2 PCCA PHYH PIGF PIGL PLA2G4B PLA2G7 PLCD1 PLCD3 PLD1 PPAP2A PPARA PPP2R1B PSAP SCD4 SLC27A2 SMPD1 ST8SIA1 SULT1A3 TPP1 WWOX
18	GO:0043285 [5]: biopolymer catabolism	46	46	518	560	11155	2.02	0.00489275	7.54	3.68	ABHD5 AFG3L2 BF C1S C9orf3 CFLAR CPE CTSH CUL7 DERL1 DKFZP586H2123 FBXO6 FBXO7 FLJ21839 KIAA1815 KLK1 KLK8 LTA4H MAN2B1 MDM4 MGC71993 MME MMP14 MMP28 OMA1 PCYOX1 PLAU PPGB PRCP PRSS12 PRSS25 PRSS8 PSMB8 PSMB9 SCPEP1 SCRN2 SHFM3 SMURF1 ST14 TPP1 TYSND1 USP30 USP31 USP4 USP46 USP54
19	GO:0043122 [5]: regulation of I-kappaB kinase/NF-kappaB cascade	12	12	552	70	11645	1.97	0.00514361	7.98	3.75	CFLAR CTL2 ECM1 FLJ23091 GPR89 MGC4251 NDFIP1 PLK2 SQSTM1 TICAM2 TM4SF6 TNFSF10
20	GO:0006643 [6]: membrane lipid metabolism	15	15	549	106	11609	1.85	0.00609675	7.77	3.68	AGPAT3 B4GALT4 GM2A GPX4 HEXA LOC254531 PIGF PIGL PLA2G4B PLCD1 PLD1 PPP2R1B PSAP SMPD1 ST8SIA1
21	GO:0007249 [7]: I-kappaB kinase/NF-kappaB cascade	14	14	550	95	11620	1.76	0.00634556	7.7	3.68	CFLAR CTL2 ECM1 FLJ23091 GPR89 HSPC121 MGC4251 NDFIP1 PLK2 SQSTM1 STAT1 TICAM2 TM4SF6 TNFSF10
22	GO:0009581 [5]: detection of external stimulus	12	12	552	583	11132	1.75	0.00673795	0	0	CDH3 COL1A1 CRYAB EFEMP1 ELOVL4 EML2 FOXC1 HLA-G ITM2B PHYH TACSTD2 WFS1
23	GO:0007600 [5]: sensory perception	11	11	553	553	11162	1.73	0.00673795	0	0	CDH3 COL1A1 CRYAB EFEMP1 ELOVL4 EML2 FOXC1 ITM2B PHYH TACSTD2 WFS1
24	GO:0006886 [6]: intracellular protein transport	28	28	536	286	11429	1.72	0.00673795	7.41	3.61	ARF6 ARFGAP3 ARNT COG2 DERL1 FYB GOSR2 KDELR1 KDELR2 KPNA1 NPC1 OIP106 PEX13 PPGB RAB11A RAB2 RAB4A SARA1 SEC24A SEC24D SRP54 SRPR STAT1 STX5A TICAM2 TMED3 TOM1L2 VTI1B
25	GO:0043170 [4]: macromolecule metabolism	176	176	388	2970	8745	1.65	0.00708341	6.63	3.14	76P ABHD5 AD023 ADCY9 AFG3L2 AKT3 ALPK1 ANG APBB2 APEG1 ATF6 B3GALT6 B3GNT7 B4GALT1 B4GALT4 B4GALT5 BF C17orf27 C1S C20orf129 C9orf3 CAMK2D CDC14B CFLAR COG2 CPE CRYAB CSNK1E CTBS CTSH CUL7 DERL1 DHPS DKFZP586H2123 DNAJC4 DPM3 DTX4 EIF4A2 EPHB3 ERBB3 FBLN1 FBXL17 FBXO32 FBXO6 FBXO7 FLJ20186 FLJ21839 FNTB FUT1 FYB GALK1 GAPDS GENX-3414 GLB1 GLT8D1 GTPBP1 GUSB H1FX H2AFJ H6PD HDAC11 HERC1 HEXA HIBA…
26	GO:0044257 [7]: cellular protein catabolism	44	44	520	540	11175	1.61	0.00737249	7.11	3.4	ABHD5 AFG3L2 BF C1S C9orf3 CFLAR CPE CTSH CUL7 DERL1 DKFZP586H2123 FBXO7 FLJ21839 KIAA1815 KLK1 KLK8 LTA4H MAN2B1 MGC71993 MME MMP14 MMP28 OMA1 PCYOX1 PLAU PPGB PRCP PRSS12 PRSS25 PRSS8 PSMB8 PSMB9 SCPEP1 SCRN2 SHFM3 SMURF1 ST14 TPP1 TYSND1 USP30 USP31 USP4 USP46 USP54
27	GO:0006508 [8]: proteolysis and peptidolysis	44	44	520	540	11175	1.61	0.00737249	7.11	3.4	ABHD5 AFG3L2 BF C1S C9orf3 CFLAR CPE CTSH CUL7 DERL1 DKFZP586H2123 FBXO7 FLJ21839 KIAA1815 KLK1 KLK8 LTA4H MAN2B1 MGC71993 MME MMP14 MMP28 OMA1 PCYOX1 PLAU PPGB PRCP PRSS12 PRSS25 PRSS8 PSMB8 PSMB9 SCPEP1 SCRN2 SHFM3 SMURF1 ST14 TPP1 TYSND1 USP30 USP31 USP4 USP46 USP54
28	GO:0030333 [5]: antigen processing	7	7	557	25	11690	1.45	0.00873865	7.58	3.68	B2M HLA-A HLA-B HLA-C HLA-E HLA-F HLA-G
29	GO:0046907 [5]: intracellular transport	39	39	525	466	11249	1.36	0.0095616	6.89	3.27	ARF6 ARFGAP3 ARNT COG2 CSPG5 DERL1 FYB GOSR2 KDELR1 KDELR2 KIF3C KIFC3 KPNA1 LMAN1 MYBBP1A NPC1 OIP106 PEX13 PPGB RAB11A RAB2 RAB4A SARA1 SCAMP2 SDCBP2 SEC22L1 SEC24A SEC24D SEC31L1 SQSTM1 SRP54 SRPR STAT1 STX5A TICAM2 TMED3 TOM1L2 TRAPPC4 VTI1B
30	GO:0044260 [5]: cellular macromolecule metabolism	167	167	397	2819	8896	1.3	0.0100518	6.27	2.84	76P ABHD5 AD023 ADCY9 AFG3L2 AKT3 ALPK1 ANG APBB2 APEG1 ATF6 B3GALT6 B3GNT7 B4GALT1 BF C17orf27 C1S C20orf129 C9orf3 CAMK2D CDC14B CFLAR COG2 CPE CRYAB CSNK1E CTSH CUL7 DERL1 DHPS DKFZP586H2123 DNAJC4 DTX4 EIF4A2 EPHB3 ERBB3 FBLN1 FBXL17 FBXO32 FBXO6 FBXO7 FLJ20186 FLJ21839 FNTB FUT1 FYB GALK1 GAPDS GTPBP1 GUSB H1FX H2AFJ H6PD HDAC11 HERC1 HIBADH HIST1H1C HIST1H2BD HMGA1 HRMT1L1 HSPB1 HYAL2 IDS I…
Downregulated in LA	Annotation	Total Genes With Ann	Your Genes (With Ann)	Your Genes (No Ann)	Genome (With Ann)	Genome (No Ann)	ln(Bayes factor)	p value	FE: neg ln(p value)	FE: neg ln(FDR)	Genes
1	GO:0007186 [6]: G-protein coupled receptor protein signaling pathway	9	9	651	985	10634	26.69	1.40906e-05	0	0	ADORA2B BDKRB2 CALM3 EDNRA EMR2 GIT2 GNA12 MRGX3 P2RY2
2	GO:0007049 [5]: cell cycle	90	90	570	623	10996	26.12	1.40906e-05	32.12	25.19	ABCF2 ANAPC1 ANAPC7 BCAT1 BCCIP BIRC5 BRCA1 BRRN1 BUB1B BUB3 CCNA1 CCNB1 CCNE2 CCT7 CDC25A CDC45L CDC6 CDC7 CHAF1A CHEK1 DKC1 DNM2 DTYMK DUSP6 DUT EGFL6 EGFR ERF FEN1 FZR1 GAS2L1 GPS2 GTSE1 HK2 HRAS HUS1 IL1B ILF3 JAG2 KATNA1 KPNA2 MCM2 MCM3 MCM4 MCM5 MCM6 MCM7 MKI67 MPHOSPH9 N4BP2 NF2 NME1 NPM1 NUDC ORC6L PAFAH1B1 PARD6G PHB PKMYT1 PLK1 POLA POLD2 POLE2 PPP5C PRC1 PRIM1 PSMD2 PYCARD Pfs2 RAN RFC…
3	GO:0008283 [4]: cell proliferation	116	116	544	942	10677	25.21	1.40906e-05	31.13	24.89	ABCF2 ANAPC1 ANAPC7 BAP1 BCAT1 BCCIP BIRC5 BNC1 BRCA1 BRRN1 BUB1B BUB3 C6orf108 CCNA1 CCNB1 CCNE2 CCT7 CDC25A CDC45L CDC6 CDC7 CDCA5 CDCA7 CHAF1A CHEK1 DKC1 DNM2 DTYMK DUSP6 DUT EDNRA EGFL6 EGFR ERF FEN1 FOSL1 FZR1 GAS2L1 GPS2 GTSE1 HBEGF HK2 HRAS HUS1 IFNK IL1B IL6R ILF3 JAG2 KATNA1 KLF10 KPNA2 LIF LRPAP1 MAPRE2 MCM2 MCM3 MCM4 MCM5 MCM6 MCM7 MIF MKI67 MPHOSPH9 MST1R MXD4 MYH10 N4BP2 NF2 NME1 NPM…
4	GO:0043283 [4]: biopolymer metabolism	151	151	509	1460	10159	21.73	1.40906e-05	27.51	21.68	ABCF2 ABHD7 ACY1 ALG1 ARTS-1 BAP1 BOP1 BRCA1 C15orf12 C21orf127 C9orf3 CARS CDC45L CDC6 CDC7 CENPA CHAF1A CHEK1 CPA4 CPSF6 CSTF1 CSTF2 CTSC DFFA DFFB DKC1 DMAP1 DNMT1 DPP3 DTYMK DUT EXOSC2 EXOSC3 FANCA FANCF FBXO5 FEN1 FLJ10504 FLJ20244 FLJ20485 FLJ25059 FLJ39609 FOS GRSF1 GTF2H4 H2AFX H2AFY HARS HEAB HMGA2 HNRPA2B1 HNRPD HNRPH1 HNRPL HNRPR HNRPU HUS1 KIAA1970 KPNA2 LARS2 LOC56931 LSM8 MAGOH MARS…
5	GO:0016070 [5]: RNA metabolism	63	63	597	388	11231	20.93	1.40906e-05	26.98	21.44	BOP1 C15orf12 CARS CPSF6 CSTF1 CSTF2 DKC1 EXOSC2 EXOSC3 FLJ20244 FLJ20485 GRSF1 HARS HEAB HNRPA2B1 HNRPD HNRPH1 HNRPL HNRPR HNRPU KIAA1970 LARS2 LOC56931 LSM8 MAGOH MARS METTL3 MGC10433 MGC14151 MKI67IP NCBP1 NCL NOL5A PDCD11 PLRG1 POP1 PPAN PSPC1 PUS1 RBM19 RBM4 RBM8A RNASEH2A RNU3IP2 RPP38 SECP43 SF1 SFPQ SFRS1 SFRS10 SFRS2 SFRS3 SFRS6 SFRS7 SNRPB SRP46 SYNCRIP THOC4 TRA2A U2AF1 U2AF2 WARS WDR4
6	GO:0006396 [6]: RNA processing	55	55	605	313	11306	20.27	1.40906e-05	26.36	21.04	BOP1 C15orf12 CPSF6 CSTF1 CSTF2 DKC1 EXOSC2 EXOSC3 FLJ20244 FLJ20485 GRSF1 HEAB HNRPA2B1 HNRPD HNRPH1 HNRPL HNRPR HNRPU LOC56931 LSM8 MAGOH MGC10433 MGC14151 MKI67IP NCBP1 NCL NOL5A PDCD11 PLRG1 POP1 PPAN PSPC1 PUS1 RBM19 RBM4 RBM8A RNU3IP2 RPP38 SECP43 SF1 SFPQ SFRS1 SFRS10 SFRS2 SFRS3 SFRS6 SFRS7 SNRPB SRP46 SYNCRIP THOC4 TRA2A U2AF1 U2AF2 WDR4
7	GO:0044237 [4]: cellular metabolism	433	433	227	6132	5487	18.04	1.40906e-05	23.62	18.48	ABAT ABCF2 ABHD7 ACY1 ADCY7 ADSL AGPAT4 AHSA1 AIRE AK1 AK3 ALG1 ALG8 ANAPC1 ANAPC7 APRT ARK5 ARPC4 ARTS-1 ASE-1 ASL ATAD3A ATAD3B ATIC BAP1 BCAT1 BCL11B BNC1 BOP1 BPGM BRCA1 BUB1B C14orf126 C15orf12 C16orf33 C16orf34 C1orf33 C21orf127 C9orf20 C9orf3 CA12 CA13 CARS CASK CCRK CCT3 CCT5 CCT7 CDC25A CDC45L CDC6 CDC7 CDS2 CENPA CHAF1A CHEK1 CIT COQ3 COX11 CPA4 CPSF6 CRSP6 CSNK1G1 CSTF1 CSTF2 CTNNB1 CT…
8	GO:0050875 [3]: cellular physiological process	555	555	105	8540	3079	16.81	1.40906e-05	22.52	17.53	ABAT ABCC10 ABCC5 ABCF2 ABCG2 ABHD7 ACY1 ADCY7 ADORA2B ADSL AGPAT4 AHSA1 AIRE AK1 AK3 ALG1 ALG8 ANAPC1 ANAPC7 ANKH AP2M1 AP3M2 API5 APP APRT ARHGDIB ARK5 ARPC4 ARTS-1 ASE-1 ASL ASNA1 ATAD3A ATAD3B ATIC BAP1 BCAT1 BCCIP BCL11B BIRC5 BNC1 BOP1 BPGM BRCA1 BRRN1 BUB1B BUB3 BZRP C14orf126 C15orf12 C16orf33 C16orf34 C1orf33 C21orf127 C6orf108 C9orf20 C9orf3 CA12 CA13 CARS CASK CCNA1 CCNB1 CCNE2 CCRK CC…
9	GO:0006259 [5]: DNA metabolism	66	66	594	472	11147	16.4	1.40906e-05	22.37	17.52	ABCF2 BRCA1 C21orf127 CDC45L CDC6 CDC7 CENPA CHAF1A CHEK1 CPA4 DFFA DFFB DMAP1 DNMT1 DTYMK DUT FANCA FANCF FEN1 FOS GTF2H4 H2AFX H2AFY HMGA2 HUS1 KPNA2 MCM2 MCM3 MCM4 MCM5 MCM6 MCM7 N4BP2 NAP1L2 NAP1L5 NASP NAV1 NEFH NUDT1 ORC6L PHB POLA POLD2 POLE2 PPFIBP2 PRIM1 Pfs2 RAN RFC2 RFC4 RFC5 RNASEH2A RRM2 RUVBL1 RUVBL2 SMARCD1 SMC1L1 SMUG1 SSBP1 TFDP2 TK1 TLK2 TP53 TSPYL5 XRCC5 p66alpha
10	GO:0044238 [4]: primary metabolism	415	415	245	5871	5748	16.27	1.40906e-05	21.8	17.07	ABAT ABCF2 ABHD7 ACY1 ADCY7 ADSL AGPAT4 AHSA1 AIRE AK1 AK3 ALG1 ALG8 ANAPC1 ANAPC7 APRT ARK5 ARPC4 ARTS-1 ASE-1 ASL ATAD3A ATAD3B ATIC BACH BAP1 BCAT1 BCL11B BNC1 BOP1 BPGM BRCA1 BUB1B C14orf126 C15orf12 C16orf33 C16orf34 C1orf33 C21orf127 C6orf216 C9orf20 C9orf3 CARS CASK CCRK CCT3 CCT5 CCT7 CDC25A CDC45L CDC6 CDC7 CDS2 CENPA CHAF1A CHEK1 CIT COX11 CPA4 CPSF6 CRSP6 CSNK1G1 CSTF1 CSTF2 CTNNB1 CTP…
11	GO:0008152 [3]: metabolism	450	450	210	6515	5104	16.15	1.40906e-05	21.7	17.07	ABAT ABCF2 ABHD7 ACY1 ADCY7 ADSL AGPAT4 AHSA1 AIRE AK1 AK3 ALDH16A1 ALG1 ALG8 ANAPC1 ANAPC7 ANK2 APRT ARK5 ARPC4 ARTS-1 ASE-1 ASL ATAD3A ATAD3B ATIC BACH BAP1 BCAT1 BCL11B BNC1 BOP1 BPGM BRCA1 BUB1B C14orf126 C15orf12 C16orf33 C16orf34 C1orf33 C21orf127 C6orf216 C9orf20 C9orf3 CA12 CA13 CARS CASK CCRK CCT3 CCT5 CCT7 CDC25A CDC45L CDC6 CDC7 CDS2 CENPA CHAF1A CHEK1 CIT COQ3 COX11 CPA4 CPSF6 CRSP6 C…
12	GO:0006139 [5]: nucleobase, nucleoside, nucleotide and nucleic acid metabolism	227	227	433	2740	8879	15.42	1.40906e-05	20.99	16.45	ABCF2 ADCY7 ADSL AIRE AK1 AK3 APRT ASE-1 ATIC BCL11B BNC1 BOP1 BRCA1 C15orf12 C16orf34 C21orf127 CARS CDC45L CDC6 CDC7 CENPA CHAF1A CHEK1 CPA4 CPSF6 CRSP6 CSTF1 CSTF2 CTNNB1 CTPS DATF1 DFFA DFFB DGUOK DHFR DKC1 DMAP1 DNM2 DNMT1 DTYMK DUT EGR1 EGR2 ELP3 ENO1 ERF ETV5 EWSR1 EXOSC2 EXOSC3 FANCA FANCF FBXO9 FEN1 FLJ20244 FLJ20485 FOS FOSL1 FOSL2 FUBP1 GMPS GRSF1 GTF2H4 H2AFX H2AFY HARS HEAB HMGA2 HNR…
13	GO:0050874 [3]: organismal physiological process	49	49	611	1795	9824	14.98	1.40906e-05	0	0	ABAT ADORA2B AIRE ANKH ANXA8 ARHGDIB ARTS-1 ASE-1 BDKRB2 BPGM C1QBP CD59 COX11 CRYBB2 CTSC CXCL14 EDNRA FOS FOSL1 FXN GJB2 GNA12 GPI IFNK IL17D IL1B IL1F9 IL1R1 IL6R JAG2 KCNQ5 LIF MAPRE2 MIF MKKS MYH9 NF2 PTHLH PX19 SAMHD1 SLC12A4 SORD SP2 SYK TIMM8B TIMP3 TOLLIP TPM1 TTC10
14	GO:0007154 [3]: cell communication	122	122	538	3353	8266	14.71	1.40906e-05	0	0	ABAT ADCY7 ADORA2B ADRM1 ANK2 APP ARHGDIA ARHGDIB ASE-1 BDKRB2 BZRP CALM3 CAPS CASK CD59 CDC42EP3 CENTG3 CFL1 CIT CRSP6 CSNK1G1 CSPG2 CTNNB1 CXCL14 DCBLD1 DFFA DFFB DLL1 DNM2 DUSP2 DUSP6 EDNRA EGFR EMR2 ENSA EPHA4 FGFR3 FLJ20186 FLRT2 FXN GIT2 GJB2 GNA12 GPS2 HBEGF HNT HRAS HRMT1L2 HSPC163 IFNAR1 IFNK IL1B IL1F9 IL1R1 IL6R INPP4B IRS1 ITGB4 JAG2 KCNQ5 KLF10 LIF LNK LOC400745 LPXN MAEA MAPRE2 MCAM…
15	GO:0006397 [7]: mRNA processing	38	38	622	199	11420	14.46	1.40906e-05	20.58	16.13	CPSF6 CSTF1 CSTF2 GRSF1 HEAB HNRPA2B1 HNRPD HNRPH1 HNRPL HNRPR LSM8 MAGOH MGC10433 MGC14151 MKI67IP NCBP1 NCL PLRG1 PSPC1 RBM19 RBM4 RBM8A SECP43 SF1 SFPQ SFRS1 SFRS10 SFRS2 SFRS3 SFRS6 SFRS7 SNRPB SRP46 SYNCRIP THOC4 TRA2A U2AF1 U2AF2
16	GO:0007166 [5]: cell surface receptor linked signal transduction	34	34	626	1387	10232	13.32	1.40906e-05	0	0	ADORA2B ASE-1 BDKRB2 CALM3 CD59 CSNK1G1 CTNNB1 DLL1 EDNRA EGFR EMR2 EPHA4 FGFR3 GIT2 GNA12 HRAS HRMT1L2 IFNAR1 IFNK IL1R1 IL6R ITGB4 JAG2 KLF10 LIF MIF MPZL1 MRGX3 P2RY2 PIK3R2 PIK3R3 ROS1 SYK VEGF
17	GO:0008380 [7]: RNA splicing	33	33	627	165	11454	12.9	1.40906e-05	19.04	14.67	CPSF6 GRSF1 HNRPA2B1 HNRPD HNRPH1 LSM8 MAGOH MGC10433 MKI67IP NCBP1 NCL PLRG1 PPAN PSPC1 RBM19 RBM4 RBM8A SECP43 SF1 SFPQ SFRS1 SFRS10 SFRS2 SFRS3 SFRS6 SFRS7 SNRPB SRP46 SYNCRIP THOC4 TRA2A U2AF1 U2AF2
18	GO:0000375 [8]: RNA splicing, via transesterification reactions	30	30	630	140	11479	12.64	1.40906e-05	18.8	14.64	CPSF6 GRSF1 HNRPA2B1 HNRPD HNRPH1 LSM8 MAGOH MGC10433 MKI67IP NCL PLRG1 PSPC1 RBM19 RBM4 RBM8A SECP43 SF1 SFPQ SFRS1 SFRS10 SFRS2 SFRS3 SFRS6 SFRS7 SRP46 SYNCRIP THOC4 TRA2A U2AF1 U2AF2
19	GO:0000377 [9]: RNA splicing, via transesterification reactions with bulged adenosine as nucleophile	30	30	630	140	11479	12.64	1.40906e-05	18.8	14.64	CPSF6 GRSF1 HNRPA2B1 HNRPD HNRPH1 LSM8 MAGOH MGC10433 MKI67IP NCL PLRG1 PSPC1 RBM19 RBM4 RBM8A SECP43 SF1 SFPQ SFRS1 SFRS10 SFRS2 SFRS3 SFRS6 SFRS7 SRP46 SYNCRIP THOC4 TRA2A U2AF1 U2AF2
20	GO:0000398 [8]: nuclear mRNA splicing, via spliceosome	30	30	630	140	11479	12.64	1.40906e-05	18.8	14.64	CPSF6 GRSF1 HNRPA2B1 HNRPD HNRPH1 LSM8 MAGOH MGC10433 MKI67IP NCL PLRG1 PSPC1 RBM19 RBM4 RBM8A SECP43 SF1 SFPQ SFRS1 SFRS10 SFRS2 SFRS3 SFRS6 SFRS7 SRP46 SYNCRIP THOC4 TRA2A U2AF1 U2AF2
21	GO:0016071 [6]: mRNA metabolism	38	38	622	218	11401	12.29	1.40906e-05	18.38	14.28	CPSF6 CSTF1 CSTF2 GRSF1 HEAB HNRPA2B1 HNRPD HNRPH1 HNRPL HNRPR LSM8 MAGOH MGC10433 MGC14151 MKI67IP NCBP1 NCL PLRG1 PSPC1 RBM19 RBM4 RBM8A SECP43 SF1 SFPQ SFRS1 SFRS10 SFRS2 SFRS3 SFRS6 SFRS7 SNRPB SRP46 SYNCRIP THOC4 TRA2A U2AF1 U2AF2
22	GO:0000278 [6]: mitotic cell cycle	32	32	628	164	11455	11.86	1.40906e-05	17.99	13.95	ANAPC1 ANAPC7 BCAT1 BCCIP BIRC5 BRRN1 BUB1B BUB3 CCNA1 CCNB1 CCNE2 CDC25A CDC6 CDC7 CHEK1 DNM2 FZR1 GTSE1 KATNA1 KPNA2 MPHOSPH9 PAFAH1B1 PKMYT1 PLK1 PPP5C PRC1 RAN SKB1 SMC1L1 STK6 TUBG1 UBE2C
23	GO:0006260 [6]: DNA replication	26	26	634	118	11501	10.79	1.40906e-05	16.96	12.97	ABCF2 CDC45L CDC6 CDC7 CHAF1A DUT FEN1 MCM2 MCM3 MCM4 MCM5 MCM6 MCM7 N4BP2 ORC6L POLA POLD2 POLE2 PRIM1 Pfs2 RFC2 RFC4 RFC5 RNASEH2A RRM2 SSBP1
24	GO:0050877 [4]: neurophysiological process	14	14	646	794	10825	10.66	1.40906e-05	0	0	ABAT ANKH BDKRB2 CRYBB2 FXN GJB2 JAG2 KCNQ5 MKKS MYH9 NF2 SORD TIMM8B TIMP3
25	GO:0007165 [4]: signal transduction	99	99	561	2727	8892	10.53	1.40906e-05	0	0	ADCY7 ADORA2B ANK2 APP ARHGDIA ARHGDIB ASE-1 BDKRB2 BZRP CALM3 CAPS CD59 CDC42EP3 CENTG3 CFL1 CIT CRSP6 CSNK1G1 CTNNB1 CXCL14 DFFA DFFB DLL1 DNM2 DUSP2 DUSP6 EDNRA EGFR EMR2 EPHA4 FGFR3 FLJ20186 GIT2 GNA12 GPS2 HBEGF HRAS HRMT1L2 HSPC163 IFNAR1 IFNK IL1B IL1R1 IL6R INPP4B IRS1 ITGB4 JAG2 KLF10 LIF LNK LOC400745 LPXN MAPRE2 MIF MPZL1 MRGX3 MST1R NUDT3 P2RY2 PAFAH1B1 PDAP1 PDCD11 PDK1 PER2 PIK3C2G …
26	GO:0000279 [6]: M phase	28	28	632	146	11473	9.48	1.40906e-05	15.6	11.66	ANAPC1 ANAPC7 BRCA1 BRRN1 BUB1B BUB3 CCNA1 CCNB1 CDC25A CDC6 CHEK1 FZR1 ILF3 KATNA1 KPNA2 MPHOSPH9 NPM1 PAFAH1B1 PKMYT1 PLK1 PPP5C PRC1 RAN SKB1 SMC1L1 STK6 TUBG1 UBE2C
27	GO:0000074 [6]: regulation of cell cycle	47	47	613	351	11268	9.13	1.40906e-05	15.08	11.19	ANAPC1 ANAPC7 BCCIP BRCA1 BUB1B BUB3 CCNA1 CCNB1 CCNE2 CCT7 CDC25A CDC45L CDC6 CDC7 CHEK1 DKC1 DUSP6 EGFR ERF GAS2L1 GTSE1 HK2 HRAS HUS1 IL1B MCM5 MKI67 MPHOSPH9 NF2 NME1 NUDC PHB PKMYT1 PLK1 PSMD2 PYCARD RAN RHOB SESN3 SKB1 SLC12A4 SMC1L1 TFDP1 TFDP2 TP53 UBE2C VEGF
28	GO:0000087 [7]: M phase of mitotic cell cycle	23	23	637	108	11511	8.48	1.40906e-05	14.64	10.8	ANAPC1 ANAPC7 BRRN1 BUB1B BUB3 CCNA1 CCNB1 CDC25A CDC6 FZR1 KATNA1 MPHOSPH9 PAFAH1B1 PKMYT1 PLK1 PPP5C PRC1 RAN SKB1 SMC1L1 STK6 TUBG1 UBE2C
29	GO:0000067 [6]: DNA replication and chromosome cycle	28	28	632	157	11462	8.22	1.40906e-05	14.3	10.5	ABCF2 BRRN1 CDC45L CDC6 CDC7 CHAF1A DUT FEN1 MCM2 MCM3 MCM4 MCM5 MCM6 MCM7 N4BP2 ORC6L POLA POLD2 POLE2 PRIM1 Pfs2 RFC2 RFC4 RFC5 RNASEH2A RRM2 SMC1L1 SSBP1
30	GO:0000075 [7]: cell cycle checkpoint	11	11	649	23	11596	7.58	2.83751e-05	13.9	10.15	BRCA1 BUB1B BUB3 CCNE2 CDC45L CDC6 CHEK1 GTSE1 HUS1 SMC1L1 TP53
