# Supplementary material for: The Genomic Analysis of Lactic Acidosis and Acidosis Response in Human Cancers
Source: PLoS Genet. 2008 Dec 5;4(12):e1000293. doi: 10.1371/journal.pgen.1000293 (PMC2585811; doi:10.1371/journal.pgen.1000293)
Supplement: Table S3 — GO terms enrichments (with p values) for genes which are upregulated and downregulated in HMECs under hypoxia. (0.03 MB XLS) [file pgen.1000293.s011.xls]

## Sheet: Sheet1
Upregulated in Hypoxia	Annotation	Total Genes With Ann	Your Genes (With Ann)	Your Genes (No Ann)	Genome (With Ann)	Genome (No Ann)	ln(Bayes factor)	p-value	FE: neg ln(p value)	FE: neg ln(FDR)	Genes
1	GO:0019318 [7]: hexose metabolism	10	10	64	105	12100	16.05	1.40906e-05	20.31	15.04	GALM GAPD GPI LDHA OGDH PDK3 PFKFB4 PFKL PGK1 TPI1
2	GO:0005996 [6]: monosaccharide metabolism	10	10	64	109	12096	15.72	1.40906e-05	19.97	15.04	GALM GAPD GPI LDHA OGDH PDK3 PFKFB4 PFKL PGK1 TPI1
3	GO:0006096 [8]: glycolysis	7	7	67	39	12166	14.18	1.40906e-05	18.46	13.94	GAPD GPI LDHA OGDH PFKL PGK1 TPI1
4	GO:0006006 [8]: glucose metabolism	8	8	66	75	12130	12.99	1.40906e-05	17.24	13.03	GAPD GPI LDHA OGDH PDK3 PFKL PGK1 TPI1
5	GO:0006007 [9]: glucose catabolism	7	7	67	49	12156	12.77	1.40906e-05	17.04	13.03	GAPD GPI LDHA OGDH PFKL PGK1 TPI1
6	GO:0019320 [8]: hexose catabolism	7	7	67	58	12147	11.72	1.40906e-05	15.99	12.34	GAPD GPI LDHA OGDH PFKL PGK1 TPI1
7	GO:0046164 [6]: alcohol catabolism	7	7	67	59	12146	11.61	1.40906e-05	15.88	12.34	GAPD GPI LDHA OGDH PFKL PGK1 TPI1
8	GO:0046365 [7]: monosaccharide catabolism	7	7	67	59	12146	11.61	1.40906e-05	15.88	12.34	GAPD GPI LDHA OGDH PFKL PGK1 TPI1
9	GO:0019883 [6]: antigen presentation, endogenous antigen	4	4	70	8	12197	10.06	1.40906e-05	14.36	11.04	HLA-A HLA-B HLA-F HLA-G
10	GO:0019885 [6]: antigen processing, endogenous antigen via MHC class I	4	4	70	8	12197	10.06	1.40906e-05	14.36	11.04	HLA-A HLA-B HLA-F HLA-G
11	GO:0006066 [5]: alcohol metabolism	10	10	64	210	11995	9.92	1.40906e-05	14.13	10.91	GALM GAPD GPI LDHA OGDH PDK3 PFKFB4 PFKL PGK1 TPI1
12	GO:0016052 [6]: carbohydrate catabolism	7	7	67	80	12125	9.72	1.40906e-05	13.97	10.91	GAPD GPI LDHA OGDH PFKL PGK1 TPI1
13	GO:0044275 [7]: cellular carbohydrate catabolism	7	7	67	80	12125	9.72	1.40906e-05	13.97	10.91	GAPD GPI LDHA OGDH PFKL PGK1 TPI1
14	GO:0030333 [5]: antigen processing	5	5	69	27	12178	9.33	1.40906e-05	13.61	10.62	HLA-A HLA-B HLA-DOA HLA-F HLA-G
15	GO:0006092 [7]: main pathways of carbohydrate metabolism	7	7	67	86	12119	9.25	1.40906e-05	13.51	10.6	GAPD GPI LDHA OGDH PFKL PGK1 TPI1
16	GO:0044262 [6]: cellular carbohydrate metabolism	10	10	64	248	11957	8.51	1.40906e-05	12.68	9.83	GALM GAPD GPI LDHA OGDH PDK3 PFKFB4 PFKL PGK1 TPI1
17	GO:0019882 [5]: antigen presentation	5	5	69	40	12165	7.6	2.83751e-05	11.87	9.08	HLA-A HLA-B HLA-DOA HLA-F HLA-G
18	GO:0015980 [6]: energy derivation by oxidation of organic compounds	7	7	67	131	12074	6.67	5.65718e-05	10.89	8.15	GAPD GPI LDHA OGDH PFKL PGK1 TPI1
19	GO:0005975 [5]: carbohydrate metabolism	11	11	63	397	11808	6.29	8.43952e-05	10.41	7.73	GALM GAPD GPI HEXA LDHA OGDH PDK3 PFKFB4 PFKL PGK1 TPI1
20	GO:0006955 [4]: immune response	12	12	62	735	11470	2.49	0.00285124	6.45	3.82	ADORA3 CIAS1 CTLA4 GPI HLA-A HLA-B HLA-DOA HLA-F HLA-G PTGES UMOD ZNF179
21	GO:0006091 [5]: generation of precursor metabolites and energy	10	10	64	559	11646	2.18	0.00421123	6.17	3.59	ACADL GAPD GPI LDHA MCF2L NRF1 OGDH PFKL PGK1 TPI1
22	GO:0006000 [8]: fructose metabolism	2	2	72	11	12194	1.63	0.00737249	5.92	3.39	PFKFB4 PFKL
23	GO:0006952 [5]: defense response	12	12	62	826	11379	1.6	0.00798652	5.5	3.05	ADORA3 CIAS1 CTLA4 GPI HLA-A HLA-B HLA-DOA HLA-F HLA-G PTGES UMOD ZNF179
24	GO:0006094 [8]: gluconeogenesis	2	2	72	13	12192	1.35	0.0095616	5.63	3.14	GPI TPI1
25	GO:0051242 [5]: positive regulation of cellular physiological process	6	6	68	255	11950	1.25	0.010358	5.33	2.93	BNIP3 CIAS1 GRN HTATIP2 PGF PLAGL1
26	GO:0043283 [4]: biopolymer metabolism	3	3	71	1608	10597	0.71	0.0181334	0	0	ADAMTS9 ECGF1 USP22
27	GO:0043065 [7]: positive regulation of apoptosis	4	4	70	126	12079	0.7	0.0181334	4.85	2.6	BNIP3 CIAS1 HTATIP2 PLAGL1
28	GO:0019319 [8]: hexose biosynthesis	2	2	72	19	12186	0.7	0.0181334	4.96	2.67	GPI TPI1
29	GO:0046165 [6]: alcohol biosynthesis	2	2	72	19	12186	0.7	0.0181334	4.96	2.67	GPI TPI1
30	GO:0046364 [7]: monosaccharide biosynthesis	2	2	72	19	12186	0.7	0.0181334	4.96	2.67	GPI TPI1
Downregulated in Hypoxia	Annotation	Total Genes With Ann	Your Genes (With Ann)	Your Genes (No Ann)	Genome (With Ann)	Genome (No Ann)	ln(Bayes factor)		FE: neg ln(p value)	FE: neg ln(FDR)	Genes
1	GO:0016072 [6]: rRNA metabolism	3	3	44	36	12196	3.9	0.000452827	7.74	2.19	DKC1 EXOSC1 MKI67IP
2	GO:0000278 [6]: mitotic cell cycle	5	5	42	191	12041	3.28	0.00114769	7.04	2.19	BUB1B CCNB1 CCNH KPNA2 STK6
3	GO:0006457 [7]: protein folding	5	5	42	212	12020	2.85	0.00185476	6.59	2.19	CCT5 HSPA9B MKKS SCO1 TIM14
4	GO:0044238 [4]: primary metabolism	34	34	13	6252	5980	2.57	0.00257991	5.98	2.19	ADRBK1 ADRBK2 ATIC BUB1B CARS CCNH CCT5 CREG1 DKC1 ETV5 EXOSC1 GK GOT1 HSPA9B IDH3A KPNA2 MAPK9 ME2 MGC10433 MKI67IP MKKS MRPL4 MTAP PSMA5 PSPH RTCD1 SCO1 SET SLC7A1 STK6 TIM14 UBE2G2 WDR33 ZNF607
5	GO:0044237 [4]: cellular metabolism	35	35	12	6530	5702	2.57	0.00257991	5.98	2.19	ADRBK1 ADRBK2 ATIC BUB1B CARS CCNH CCT5 CREG1 DKC1 ETV5 EXOSC1 GK GOT1 HSPA9B IDH3A KPNA2 MAPK9 ME2 MGC10433 MKI67IP MKKS MRPL4 MTAP PSMA5 PSPH RTCD1 SCO1 SET SLC7A1 STK6 TIM14 UBE2G2 UROS WDR33 ZNF607
6	GO:0008152 [3]: metabolism	36	36	11	6929	5303	2.2	0.00421123	5.6	2.19	ADRBK1 ADRBK2 ATIC BUB1B CARS CCNH CCT5 CREG1 DKC1 ETV5 EXOSC1 GK GOT1 HSPA9B IDH3A KPNA2 MAPK9 ME2 MGC10433 MKI67IP MKKS MRPL4 MTAP PSMA5 PSPH RTCD1 SCO1 SET SLC7A1 STK6 STS-1 TIM14 UBE2G2 UROS WDR33 ZNF607
7	GO:0000279 [6]: M phase	4	4	43	170	12062	1.7	0.00673795	5.44	2.19	BUB1B CCNB1 KPNA2 STK6
8	GO:0031057 [7]: negative regulation of histone modification	1	1	46	0	12232	1.7	0.00673795	5.57	2.19	SET
9	GO:0035067 [7]: negative regulation of histone acetylation	1	1	46	0	12232	1.7	0.00673795	5.57	2.19	SET
10	GO:0051129 [6]: negative regulation of cell organization and biogenesis	1	1	46	0	12232	1.7	0.00673795	5.57	2.19	SET
11	GO:0007049 [5]: cell cycle	8	8	39	705	11527	1.69	0.00708341	5.26	2.19	BUB1B CCNB1 CCNH DKC1 HRAS KPNA2 SET STK6
12	GO:0051052 [6]: regulation of DNA metabolism	2	2	45	25	12207	1.52	0.008396	5.35	2.19	KPNA2 SET
13	GO:0016070 [5]: RNA metabolism	6	6	41	445	11787	1.31	0.0100518	4.95	2.19	CARS DKC1 EXOSC1 MGC10433 MKI67IP RTCD1
14	GO:0006364 [7]: rRNA processing	2	2	45	33	12199	1.02	0.0134335	4.84	2.19	DKC1 EXOSC1
15	GO:0031056 [6]: regulation of histone modification	1	1	46	1	12231	1.01	0.0134335	4.87	2.19	SET
16	GO:0035065 [6]: regulation of histone acetylation	1	1	46	1	12231	1.01	0.0134335	4.87	2.19	SET
17	GO:0046502 [7]: uroporphyrinogen III metabolism	1	1	46	1	12231	1.01	0.0134335	4.87	2.19	UROS
18	GO:0006090 [7]: pyruvate metabolism	1	1	46	1	12231	1.01	0.0134335	4.87	2.19	ME2
19	GO:0006423 [9]: cysteinyl-tRNA aminoacylation	1	1	46	1	12231	1.01	0.0134335	4.87	2.19	CARS
20	GO:0006780 [8]: uroporphyrinogen III biosynthesis	1	1	46	1	12231	1.01	0.0134335	4.87	2.19	UROS
21	GO:0006520 [6]: amino acid metabolism	4	4	43	222	12010	0.83	0.0156076	4.53	2.08	CARS GOT1 PSPH SLC7A1
22	GO:0043283 [4]: biopolymer metabolism	12	12	35	1599	10633	0.76	0.017249	4.14	2.08	CARS CCNH DKC1 EXOSC1 KPNA2 MGC10433 MKI67IP PSMA5 RTCD1 SET WDR33 ZNF607
23	GO:0043170 [4]: macromolecule metabolism	19	19	28	3127	9105	0.74	0.017249	3.99	2.08	ADRBK1 ADRBK2 BUB1B CARS CCT5 GK HSPA9B IDH3A MAPK9 ME2 MKI67IP MKKS MRPL4 PSMA5 SCO1 SET STK6 TIM14 UBE2G2
24	GO:0006396 [6]: RNA processing	5	5	42	363	11869	0.71	0.0181334	4.35	2.08	DKC1 EXOSC1 MGC10433 MKI67IP RTCD1
25	GO:0000085 [7]: G2 phase of mitotic cell cycle	1	1	46	2	12230	0.61	0.0190631	4.47	2.08	KPNA2
26	GO:0000244 [10]: assembly of spliceosomal tri-snRNP	1	1	46	2	12230	0.61	0.0190631	4.47	2.08	RTCD1
27	GO:0008535 [8]: cytochrome c oxidase biogenesis	1	1	46	2	12230	0.61	0.0190631	4.47	2.08	SCO1
28	GO:0009303 [8]: rRNA transcription	1	1	46	2	12230	0.61	0.0190631	4.47	2.08	MKI67IP
29	GO:0008283 [4]: cell proliferation	9	9	38	1049	11183	0.6	0.0200405	4.05	2.08	BUB1B CCNB1 CCNH CREG1 DKC1 HRAS KPNA2 SET STK6
30	GO:0007067 [8]: mitosis	3	3	44	126	12106	0.58	0.0200405	4.33	2.08	BUB1B CCNB1 STK6
