# Supplementary material for: The Genomic Analysis of Lactic Acidosis and Acidosis Response in Human Cancers
Source: PLoS Genet. 2008 Dec 5;4(12):e1000293. doi: 10.1371/journal.pgen.1000293 (PMC2585811; doi:10.1371/journal.pgen.1000293)
Supplement: Table S4 — The comparison between GO term enrichment under hypoxia and lactic acidosis. (0.02 MB XLS) [file pgen.1000293.s012.xls]

## Sheet: Sheet1
	hypoxia up					hypoxia down
LA up	LA down	unaffected by LA			LA up	LA down	unaffected by LA			LA up - unaffected by Hypoxia				LA down - unaffected by Hypoxia
antigen presentation	glycolysis	hexose metabolism			N/A	N/A	N/A			cellular lipid metabolism				cell cycle checkpoint
antigen processing	glucos catabolism	monosaccharide metabolism								membrane lipid metabolism				G-protein coupled receptor protein signaling
	hexose catabolism									lipid metabolism				cellular metabolism
	alcohol catabolism													cell cycle
	monosaccharide catabolism													metabolism
	glucose metabolism													biopolymer metabolism
	carbohydrate catabolism													DNA metabolism
	cellular carbohydrate catabolism													primary metabolism
