# Supplementary material for: The Genomic Analysis of Lactic Acidosis and Acidosis Response in Human Cancers
Source: PLoS Genet. 2008 Dec 5;4(12):e1000293. doi: 10.1371/journal.pgen.1000293 (PMC2585811; doi:10.1371/journal.pgen.1000293)
Supplement: Table S5 — The expression mean-centered values of indicated MCT family proteins under hypoxia and lactic acidosis. (0.02 MB XLS) [file pgen.1000293.s013.xls]

## Sheet: Sheet1
Human gene name	Protein name	Fold change: Hypoxia	p control vs. hypoxia	Fold change: LacAcidosis	p control vs. lactic acidosis
SLC16A1	MCT1	1.12592	0.334022	1.53855	1.92425e-05
SLC16A1	MCT1	1.14717	0.223104	1.15612	0.0733695
SLC16A1	MCT1	1.02498	0.827326	1.15046	0.136008
SLC16A1	MCT1	0.93698	0.456424	0.869835	0.0240956
SLC16A1	MCT1	0.956745	0.534938	0.85017	0.198781
SLC16A7	MCT2	0.682247	0.0323247	0.880808	0.518699
SLC16A7	MCT2	0.508716	0.031394	0.706894	0.343967
SLC16A7	MCT2	0.917768	0.289517	0.95563	0.000602152
SLC16A8	MCT3	1.01636	0.621941	0.908442	0.402388
SLC16A3	MCT4	3.09656	0.00279599	0.79972	0.00639422
SLC16A3	MCT4	2.82562	0.000742975	0.745131	0.0194273
SLC16A3	MCT4	1.29352	0.181121	0.916551	0.372183
SLC16A3	MCT4	1.31607	0.0249534	1.12509	0.0827084
SLC16A3	MCT4	1.03669	0.464318	1.09974	0.612576
SLC16A3	MCT4	1.33464	0.0455697	1.03021	0.862654
