# Supplementary material for: The Genomic Analysis of Lactic Acidosis and Acidosis Response in Human Cancers
Source: PLoS Genet. 2008 Dec 5;4(12):e1000293. doi: 10.1371/journal.pgen.1000293 (PMC2585811; doi:10.1371/journal.pgen.1000293)
Supplement: Table S6 — The lists of genes which are strongly induced or repressed (top 1% probability) under lactic acidosis and hypoxia. (0.18 MB XLS) [file pgen.1000293.s014.xls]

## Sheet: Sheet1
Lactic Acidosis Response				Hypoxia Response
Induced		Repressed		Induced		Repressed
Affy probe	Gene Symbol	Affy probe	Gene Symbol	Affy probe	Gene Symbol	Probe Set ID	Gene Symbol
200700_s_at	KDELR2	200613_at	AP2M1	200632_s_at	NDRG1	200690_at	HSPA9B
200707_at	PRKCSH	200650_s_at	LDHA	200650_s_at	LDHA	200691_s_at	HSPA9B
200751_s_at	HNRPC	200658_s_at	PHB	200822_x_at	TPI1	201200_at	CREG1
200780_x_at	GNAS	200659_s_at	PHB	200827_at	PLOD1	201274_at	PSMA5
200863_s_at	RAB11A	200750_s_at	RAN	201105_at	LGALS1	201401_s_at	ADRBK1
200904_at	HLA-E	200754_x_at	SFRS2	201125_s_at	ITGB5	202069_s_at	IDH3A
200905_x_at	HLA-E	200775_s_at	HNRPK	201848_s_at	BNIP3	202092_s_at	ARL2BP
200922_at	KDELR1	200846_s_at	PPP1CA	202670_at	MAP2K1	202402_s_at	CARS
200971_s_at	SERP1	200875_s_at	NOL5A	203812_at	---	203349_s_at	ETV5
201005_at	CD9	200886_s_at	PGAM1 /// LOC642969 /// LOC643576	204083_s_at	TPM2	203594_at	RTCD1
201035_s_at	HADHSC	200959_at	FUS	204311_at	ATP1B2	203755_at	BUB1B
201106_at	GPX4	200988_s_at	PSME3	204638_at	ACP5	204092_s_at	AURKA
201345_s_at	UBE2D2	201059_at	CTTN	204651_at	NRF1	204093_at	CCNH
201428_at	CLDN4	201090_x_at	K-ALPHA-1	204806_x_at	HLA-F	204183_s_at	ADRBK2
201646_at	SCARB2	201231_s_at	ENO1	204858_s_at	ECGF1	204602_at	DKK1
201647_s_at	SCARB2	201267_s_at	PSMC3	205200_at	CLEC3B	205048_s_at	PSPH
201678_s_at	C3orf37	201288_at	ARHGDIB	205396_at	SMAD3	205740_s_at	MGC10433
201998_at	ST6GAL1	201323_at	EBNA1BP2	206069_s_at	ACADL	207065_at	K6HF
202105_at	IGBP1	201420_s_at	WDR77	206246_at	PFKFB4	207555_s_at	TBXA2R
202201_at	BLVRB	201537_s_at	DUSP3	206347_at	PDK3	208696_at	CCT5
202263_at	CYB5R1	201555_at	MCM3	206716_at	UMOD	208758_at	ATIC
202283_at	SERPINF1	201577_at	NME1	206940_s_at	POU4F1	208813_at	GOT1
202286_s_at	TACSTD2	201586_s_at	SFPQ	207075_at	CIAS1	209042_s_at	UBE2G2
202489_s_at	FXYD3	201680_x_at	ARS2	207388_s_at	PTGES	209397_at	ME2
202525_at	PRSS8	201714_at	TUBG1	208308_s_at	GPI	210231_x_at	SET
202597_at	IRF6	201742_x_at	SFRS1	208565_at	MC5R	211762_s_at	KPNA2 /// LOC643995
202605_at	GUSB	202042_at	HARS	209140_x_at	HLA-B	212290_at	SLC7A1
202679_at	NPC1	202107_s_at	MCM2	209318_x_at	PLAGL1	212674_s_at	DHX30
202748_at	GBP2	202238_s_at	NNMT	209574_s_at	C18orf1	212923_s_at	C6orf145
202996_at	POLD4	202282_at	HADH2	209652_s_at	PGF	212971_at	CARS
203063_at	PPM1F	202533_s_at	DHFR /// LOC643509 /// LOC653874	210273_at	PCDH7	212983_at	HRAS
203123_s_at	SLC11A2	202591_s_at	SSBP1	210331_at	HECW1	213031_s_at	WDR73
203140_at	BCL6	202963_at	RFX5	210367_s_at	PTGES	214112_s_at	CXorf40A /// CXorf40B
203167_at	TIMP2	203046_s_at	TIMELESS	210444_at	NPY6R	214266_s_at	PDLIM7
203221_at	TLE1	203074_at	ANXA8 /// LOC653107 /// ANXA8L1	210542_s_at	SLCO3A1	214710_s_at	CCNB1
203222_s_at	TLE1	203091_at	FUBP1	211065_x_at	PFKL	215966_x_at	GKP3
203453_at	SCNN1A	203116_s_at	FECH	211284_s_at	GRN	216212_s_at	DKC1
203797_at	VSNL1	203217_s_at	ST3GAL5	211528_x_at	HLA-G	217167_x_at	GK
203918_at	PCDH1	203276_at	LMNB1	211887_x_at	MSR1	217998_at	PHLDA1
204019_s_at	SH3YL1	203545_at	ALG8	211911_x_at	HLA-B	218105_s_at	MRPL4
204053_x_at	PTEN	203775_at	SLC25A13	212581_x_at	GAPDH	218138_at	MKKS
204151_x_at	AKR1C1	204026_s_at	ZWINT	213011_s_at	TPI1	218297_at	C10orf97
204206_at	MNT	204092_s_at	AURKA	213453_x_at	GAPDH	218634_at	PHLDA3
204279_at	PSMB9	204126_s_at	CDC45L	213932_x_at	HLA-A /// HLA-H /// LOC642047 /// LOC649853 /// LOC649864	218710_at	TTC27
204290_s_at	ALDH6A1	204218_at	C11orf51	215090_x_at	LOC440434 /// TBC1D3I /// LOC644636 /// LOC649270 /// LOC653118	219108_x_at	DDX27
204328_at	TMC6	204254_s_at	VDR	215234_at	LOC653542	219420_s_at	C1orf163
204345_at	COL16A1	204768_s_at	FEN1	215260_s_at	TCF3	219959_at	MOCOS
204374_s_at	GALK1	204794_at	DUSP2	215345_x_at	TRGV7	219987_at	FLJ12684
204388_s_at	MAOA	205053_at	PRIM1	215356_at	ECAT8	221432_s_at	SLC25A28
204389_at	MAOA	205115_s_at	RBM19	215762_at	---	221535_at	LSG1
204497_at	ADCY9	205238_at	CXorf34	215856_at	CD33L3	222405_at	LOC652500
204546_at	KIAA0513	205251_at	PER2	216501_at	VAC14	222609_s_at	EXOSC1
204610_s_at	CCDC85B	205292_s_at	HNRPA2B1	217125_at	---	222763_s_at	WDR33
204675_at	SRD5A1	205394_at	CHEK1	217346_at	PPIA /// LOC128192 /// LOC131055 /// LOC131691 /// LOC202227 /// LOC342541 /// LOC388817 /// LOC402644 /// LOC643997 /// LOC650332 /// LOC653214 /// LOC654188	223112_s_at	NDUFB10
204806_x_at	HLA-F	205565_s_at	FXN	217383_at	PGK1	223221_at	SCO1
205011_at	LOH11CR2A	205832_at	CPA4	217398_x_at	GAPDH	223277_at	TMEM103
205479_s_at	PLAU	205909_at	POLE2	218141_at	UBE2O	223294_at	CXorf26
205645_at	REPS2	206114_at	EPHA4	220287_at	ADAMTS9	223680_at	ZNF607 /// LOC653484
206906_at	ICAM5	207065_at	K6HF	220862_s_at	USP22	223711_s_at	THYN1
207170_s_at	LETMD1	207569_at	ROS1	220874_at	---	224578_at	RCC2
207368_at	HTR1D	208025_s_at	HMGA2	221331_x_at	CTLA4	224689_at	MANBAL
207431_s_at	DEGS1	208308_s_at	GPI	221465_at	OR6A2	224713_at	MKI67IP
207530_s_at	CDKN2B	208617_s_at	PTP4A2	221497_x_at	EGLN1	224714_at	MKI67IP
207571_x_at	C1orf38	208696_at	CCT5	221875_x_at	HLA-F	224903_at	CIRH1A
207836_s_at	RBPMS	208758_at	ATIC	222362_at	HRBL	225359_at	DNAJC19
208407_s_at	CTNND1	208858_s_at	FAM62A	35147_at	MCF2L	225781_at	MAPK9
208596_s_at	UGT1A10 /// UGT1A8 /// UGT1A7 /// UGT1A6 /// UGT1A5 /// UGT1A9 /// UGT1A4 /// UGT1A1 /// UGT1A3	208893_s_at	DUSP6	59375_at	MYO15B	225976_at	BTF3L4
208729_x_at	HLA-B	208971_at	UROD	222570_at	FREQ	226011_at	CCDC12
208771_s_at	LTA4H	208998_at	UCP2	223603_at	ZNF179	226924_at	LOC400657
208812_x_at	HLA-C	209025_s_at	SYNCRIP	223660_at	ADORA3	228359_at	STS-1
208949_s_at	LGALS3 /// GALIG	209042_s_at	UBE2G2	223744_s_at	SIAE	229595_at	CHCHD4
209018_s_at	PINK1	209123_at	QDPR	226869_at	---	230656_s_at	CIRH1A
209020_at	C20orf111	209189_at	FOS	226878_at	HLA-DOA	230973_at	SH2D5
209140_x_at	HLA-B	209291_at	ID4	227098_at	DUSP18	231775_at	TNFRSF10A
209276_s_at	GLRX	209332_s_at	MAX	227337_at	ANKRD37	231984_at	MTAP
209386_at	TM4SF1	209852_x_at	PSME3	227405_s_at	FZD8	235069_at	TATDN3
209630_s_at	FBXW2	209853_s_at	PSME3	227868_at	LOC154761	239370_at	---
209661_at	KIFC3	209974_s_at	BUB3	229008_at	WDR60	243999_at	SLFN5
209726_at	CA11	210513_s_at	VEGF	229102_at	HTATIP2	244834_at	---
209939_x_at	CFLAR	210609_s_at	TP53I3	230116_at	KRT8L2	1557078_at	SLFN5
210241_s_at	TP53AP1	210734_x_at	MAX	230184_at	---	1568781_at	UROS
210540_s_at	B4GALT4	211058_x_at	K-ALPHA-1	230640_at	PRPF40B
210563_x_at	CFLAR	211072_x_at	K-ALPHA-1	231708_at	DKFZP586P0123
210564_x_at	CFLAR	211714_x_at	TUBB	231795_at	STON1
210785_s_at	C1orf38	211750_x_at	TUBA6	232693_s_at	ZNF395 /// FBXO16
210845_s_at	PLAUR	211784_s_at	SFRS1 /// INTS8	233069_at	PPP4R1L
211528_x_at	HLA-G	211932_at	HNRPA3	233111_at	SLA
211668_s_at	PLAU	212021_s_at	MKI67	233877_at	GOLPH4
211799_x_at	HLA-C	212174_at	AK2	234158_at	EPHB2
211858_x_at	GNAS	212639_x_at	K-ALPHA-1	234305_s_at	MLZE
211911_x_at	HLA-B	212971_at	CARS	234917_at	MARVELD1
211924_s_at	PLAUR	212983_at	HRAS	235256_s_at	GALM
212119_at	RHOQ	213011_s_at	TPI1	235364_at	TSC22D3
212273_x_at	GNAS	213031_s_at	WDR73	235761_at	---
212570_at	ENDOD1	213281_at	JUN	236301_at	---
212666_at	SMURF1	213504_at	COPS6	236920_at	PEPP-2 /// LOC653221
212668_at	SMURF1	213646_x_at	K-ALPHA-1	238223_at	PXK
212733_at	KIAA0226	213672_at	MARS	238396_at	LOC92017
212788_x_at	FTL	213838_at	NOL7	239157_at	LOC221584
212876_at	B4GALT4	214266_s_at	PDLIM7	239564_at	---
213112_s_at	SQSTM1	214331_at	TSFM	241315_at	C3orf26
213182_x_at	CDKN1C	214710_s_at	CCNB1	241331_at	SCAP2
213187_x_at	FTL	214789_x_at	SRP46	241631_at	---
213272_s_at	LOC57146	214882_s_at	SFRS2	241723_at	IQGAP2
213279_at	DHRS1	215128_at	---	242326_at	---
213661_at	DKFZP586H2123	216212_s_at	DKC1	243566_at	---
213879_at	---	216250_s_at	LPXN	243772_at	SDCCAG8
214073_at	CTTN	216336_x_at	MT1M	244113_at	---
214182_at	ARF6	217294_s_at	ENO1	244214_at	PELI3
214211_at	FTH1	217499_x_at	OR7E37P	1552819_at	C21orf86
214459_x_at	HLA-C	217818_s_at	ARPC4	1553177_at	SH2D1B
214958_s_at	TMC6	217832_at	SYNCRIP	1553449_at	FLJ36701
215125_s_at	UGT1A10 /// UGT1A8 /// UGT1A7 /// UGT1A6 /// UGT1A5 /// UGT1A9 /// UGT1A4 /// UGT1A1 /// UGT1A3	217871_s_at	MIF	1553460_at	FLJ40172
215458_s_at	SMURF1	218034_at	FIS1	1553541_at	LMX1A
217456_x_at	HLA-E	218069_at	XTP3TPA	1553990_at	MGC21830
217492_s_at	PTEN	218120_s_at	HMOX2	1554097_a_at	LOC554202
217730_at	TMBIM1	218219_s_at	LANCL2	1554234_at	KATNAL2
217889_s_at	CYBRD1	218266_s_at	FREQ	1554383_a_at	TRAM2
218147_s_at	GLT8D1	218357_s_at	TIMM8B	1554452_a_at	HIG2
218450_at	HEBP1	218382_s_at	U2AF2	1554625_at	BCL6B
218606_at	ZDHHC7	218460_at	HEATR2	1555174_at	---
218935_at	EHD3	219420_s_at	C1orf163	1556001_at	LOC284939
219014_at	PLAC8	219454_at	EGFL6	1556003_a_at	---
219104_at	RNF141	219528_s_at	BCL11B	1556426_at	HEXA
219125_s_at	RAG1AP1	219991_at	SLC2A9	1556538_at	MFI2
219329_s_at	C2orf28	221227_x_at	COQ3	1557190_at	LOC442285
219357_at	GTPBP1	221521_s_at	GINS2	1557528_at	LYK5
219373_at	DPM3	221840_at	PTPRE	1557616_at	ZNF496
219518_s_at	ELL3	222047_s_at	ARS2	1557813_at	SSBP2
219534_x_at	CDKN1C	33767_at	NEFH	1561335_at	LOC440602
220016_at	AHNAK	39817_s_at	C6orf108	1561565_at	---
220058_at	C17orf39	222396_at	HN1	1564595_at	LOC644386
220642_x_at	GPR89A /// LOC653519	222482_at	SSBP3 /// LOC641972 /// LOC647004 /// LOC650084	1566139_at	HOP
221485_at	B4GALT5	222526_at	GATAD2A	1566499_at	---
221702_s_at	TM2D3	222561_at	LANCL2	1567274_at	---
221740_x_at	LOC388397	223003_at	C19orf43	1570107_at	---
221853_s_at	NOMO1 /// NOMO2 /// NOMO3	223092_at	ANKH
221875_x_at	HLA-F	223278_at	GJB2
221879_at	CALML4	223294_at	CXorf26
222140_s_at	GPR89A /// LOC653519	223335_at	TMEM69
32259_at	EZH1	223455_at	TCHP
39249_at	AQP3	224470_at	SEC22C
40446_at	PHF1	224511_s_at	TXNL5
59631_at	TXNRD3	225083_at	C6orf51
222401_s_at	TMEM50A	225145_at	NCOA5
222880_at	AKT3	225374_at	C17orf32
223179_at	YPEL3	225521_at	ANAPC7
223322_at	RASSF5	225558_at	GIT2
223411_at	MIF4GD	225614_at	SAAL1
223441_at	SLC17A5	225655_at	UHRF1
223454_at	CXCL16	225669_at	IFNAR1
223569_at	PPAPDC1B	225670_at	LOC134145
223611_s_at	LNX1	225790_at	MSRB3
223843_at	SCARA3	225844_at	POLE4
224609_at	SLC44A2	226118_at	CENP-O
224624_at	LRRC8A	226378_s_at	C19orf25
224983_at	SCARB2	226724_s_at	PSPC1
225177_at	RAB11FIP1	226775_at	ENY2
225230_at	TMEM77	226845_s_at	MYEOV2
225362_at	RP11-308B5.5	226947_at	GUSBL2
225463_x_at	GPR89A /// LOC653519	227164_at	SFRS1
225576_at	C6orf72	227165_at	C13orf3
225636_at	STAT2	227373_at	LOC146517
225637_at	FLJ20186	227617_at	RP13-15M17.2
225693_s_at	CAMTA1	227916_x_at	EXOSC3
225755_at	KLHDC8B	228155_at	C10orf58
225808_at	LOC124512	228515_at	LOC90784
225901_at	PTPMT1	228523_at	NANOS1
226010_at	SLC25A23	228617_at	BIRC4BP
226051_at	SELM	229333_at	---
226213_at	ERBB3	230146_s_at	FREQ
226537_at	HINT3	230973_at	SH2D5
226674_at	TMEM58	233562_at	MGC16291
226764_at	LOC152485	233999_s_at	TTC26
226901_at	C17orf58	234936_s_at	KIAA1345
227067_x_at	NOTCH2NL	235092_at	KCTD1
227372_s_at	BAIAP2L1	235424_at	---
227410_at	FAM43A	235683_at	SESN3
227655_at	---	235783_at	---
227709_at	---	238005_s_at	---
228183_s_at	RPAIN	238780_s_at	---
228450_at	PLEKHA7	239834_at	KCTD1
228730_s_at	SCRN2	242434_at	---
228975_at	SP6	242705_x_at	---
229086_at	LOC148898	242857_at	FARP2
229213_at	---	1553587_a_at	POLE4
229221_at	---	1553787_at	C11orf45
229385_s_at	---	1554082_a_at	NOL9
229427_at	---	1555461_at	---
229484_at	PPM1J	1555844_s_at	HNRPM
229555_at	GALNT5	1556173_a_at	---
229952_at	SPTB	1558508_a_at	C1orf53
229986_at	FLJ36868	1559970_at	---
230054_at	PRRT1	1568781_at	UROS
230532_at	CXorf38	200634_at	PFN1
231579_s_at	TIMP2	200790_at	ODC1
232263_at	SLC6A15	201784_s_at	C11orf58
233487_s_at	LRRC8A	202613_at	CTPS
234759_at	---	202743_at	PIK3R3
235050_at	SLC2A12	202839_s_at	NDUFB7
235696_at	---	203349_s_at	ETV5
236647_at	---	203462_x_at	EIF3S9
239273_s_at	MMP28	203755_at	BUB1B
241453_at	PTK2	204745_x_at	MT1G
242879_x_at	AKT3	204883_s_at	HUS1
243617_at	LOC152485	204962_s_at	CENPA
243618_s_at	LOC152485	205534_at	PCDH7
1557411_s_at	LOC203427	206593_s_at	SURF5
1552426_a_at	TM2D3	208313_s_at	SF1
1552477_a_at	IRF6	208404_x_at	KCNJ5
1552478_a_at	IRF6	208743_s_at	YWHAB
1553055_a_at	SLFN5	208863_s_at	SFRS1
1553987_at	C12orf47	209520_s_at	NCBP1
1554001_at	TRIM37	209891_at	SPBC25
1554003_at	RGNEF /// LOC643607	210338_s_at	HSPA8
1554008_at	OSMR	211068_x_at	FAM21C /// LOC653450
1554067_at	FLJ32549	211767_at	GINS4
1554464_a_at	CRTAP	211931_s_at	HNRPA3P1 /// HNRPA3 /// LOC643689 /// LOC647474
1554690_a_at	TACC1	212290_at	SLC7A1
1555579_s_at	PTPRM	212330_at	TFDP1
1555862_s_at	MICAL-L2	212563_at	BOP1 /// LOC653119
1555889_a_at	CRTAP	212674_s_at	DHX30
1556715_at	PRPSAP1	213034_at	KIAA0999
1557051_s_at	---	213122_at	TSPYL5
1557078_at	SLFN5	213456_at	SOSTDC1
1563842_at	PIGG	214501_s_at	H2AFY
1566472_s_at	RETSAT	215792_s_at	DNAJC11
1568865_at	FNTB	217370_x_at	FUS
1569076_a_at	FLJ16287	217755_at	HN1
1598_g_at	GAS6	217772_s_at	MTCH2
200981_x_at	GNAS	217817_at	ARPC4
201079_at	SYNGR2	217998_at	PHLDA1
201932_at	LRRC41	218021_at	DHRS4
202454_s_at	ERBB3	219043_s_at	PDCL3 /// LOC285359 /// LOC644850
203149_at	PVRL2	219758_at	TTC26
203330_s_at	STX5	220091_at	SLC2A6
203779_s_at	EVA1	221480_at	HNRPD
203916_at	NDST2	222206_s_at	NCLN
204017_at	KDELR3	222680_s_at	DTL
204526_s_at	TBC1D8	222895_s_at	BCL11B
204805_s_at	H1FX	222962_s_at	MCM10
206094_x_at	UGT1A6	222976_s_at	TPM3
206662_at	GLRX	223518_at	DFFA
206747_at	---	224688_at	FLJ10099
206857_s_at	FKBP1B	225383_at	ZNF275
207126_x_at	UGT1A10 /// UGT1A8 /// UGT1A7 /// UGT1A6 /// UGT1A5 /// UGT1A9 /// UGT1A4 /// UGT1A1 /// UGT1A3	225976_at	BTF3L4
207469_s_at	PIR	226011_at	CCDC12
209147_s_at	PPAP2A	226246_at	KCTD1
209969_s_at	STAT1	226882_x_at	WDR4
210827_s_at	ELF3	226938_at	WDR21A
210904_s_at	IL13RA1	227051_at	---
211284_s_at	GRN	227204_at	PARD6G
212444_at	---	227350_at	HELLS
212607_at	AKT3	235347_at	IQCG
212741_at	MAOA	235505_s_at	---
212902_at	SEC24A	235899_at	CA13
214696_at	MGC14376	241937_s_at	WDR4
215313_x_at	HLA-A	1554408_a_at	TK1
217620_s_at	PIK3CB	1555427_s_at	SYNCRIP
217748_at	ADIPOR1	1558152_at	TSPAN4
218077_s_at	ZDHHC3	201459_at	RUVBL2
218146_at	GLT8D1	201614_s_at	RUVBL1
218330_s_at	NAV2	202532_s_at	DHFR /// LOC643509
219880_at	---	203570_at	LOXL1
220232_at	SCD5	204358_s_at	FLRT2
221757_at	MGC17330	205899_at	CCNA1
221958_s_at	GPR177	206809_s_at	HNRPA3P1 /// HNRPA3
35436_at	GOLGA2	208002_s_at	ACOT7
37384_at	PPM1F	208940_at	SEPHS1
223023_at	BET1L	210218_s_at	SP100
223082_at	SH3KBP1	211756_at	PTHLH
224573_at	MGC71993	212083_at	TEX261
224901_at	SCD5	212864_at	CDS2
225955_at	METRNL /// LOC653506	213476_x_at	TUBB3
226278_at	DKFZp313A2432	218585_s_at	DTL
226657_at	DKFZp762H185	218710_at	TTC27
227330_x_at	LOC389830 /// LOC389833 /// LOC642282 /// LOC653071	224903_at	CIRH1A
227371_at	BAIAP2L1	225967_s_at	LOC284184
228302_x_at	CAMK2N1	227032_at	PLXNA2
228742_at	---	227335_at	DIDO1
233565_s_at	SDCBP2	227349_at	---
239412_at	IRF5	227898_s_at	ZFP41
239609_s_at	AGPAT7	228967_at	EIF1
242176_at	MEF2A	228971_at	---
1554168_a_at	SH3KBP1	229081_at	SLC25A13
1558116_x_at	RECK	229551_x_at	ZNF367
1558164_s_at	PEX13	231299_at	CENTG3
1560739_a_at	UBE3C	238854_at	DYNLL1
201009_s_at	TXNIP	1553962_s_at	RHOB
201859_at	PRG1	1553978_at	MEF2B
202440_s_at	ST5	1565717_s_at	FUS
203389_at	KIF3C	203648_at	TATDN2
209488_s_at	RBPMS	204033_at	TRIP13
209566_at	INSIG2	206300_s_at	PTHLH
209882_at	RIT1	208051_s_at	PAIP1
211993_at	WNK1	208977_x_at	TUBB2C
212117_at	RHOQ	213897_s_at	MRPL23
212916_at	PHF8	218726_at	DKFZp762E1312
213190_at	COG7	220262_s_at	EGFL9
213839_at	KIAA0500	52078_at	C1orf160
214746_s_at	ZNF467	222429_at	DBNL
217732_s_at	ITM2B	223093_at	ANKH
218572_at	CHMP4A	226363_at	ABCC5
218776_s_at	TMEM62	228564_at	LOC375295
218914_at	C1orf66	235279_at	---
221718_s_at	AKAP13	236273_at	NBPF1
33304_at	ISG20	200610_s_at	NCL
224650_at	MAL2	200987_x_at	PSME3
225687_at	FAM83D	201523_x_at	UBE2N
227966_s_at	CCDC74A /// CCDC74B	204589_at	NUAK1
235398_at	LOC390980	205130_at	RAGE
235443_at	CKMT2	205870_at	BDKRB2
235587_at	LOC202781	206034_at	SERPINB8
238439_at	ANKRD22	208939_at	SEPHS1
239069_s_at	LOC642775	209971_x_at	JTV1
201178_at	FBXO7	211814_s_at	CCNE2
201324_at	EMP1	214076_at	GFOD2
201812_s_at	TOMM7 /// LOC201725	218138_at	MKKS
202995_s_at	FBLN1	219120_at	FLJ21945
203256_at	CDH3	47530_at	C9orf156
203404_at	ARMCX2	224978_s_at	USP36
203408_s_at	SATB1	225584_at	HCG18
204955_at	SRPX	226009_at	RP11-529I10.4
206907_at	TNFSF9	229100_s_at	TIMM22
207132_x_at	PFDN5	229590_at	RPL13
208764_s_at	ATP5G2	243582_at	SH3RF2
208843_s_at	GORASP2	201584_s_at	DDX39
210224_at	MR1	213449_at	POP1
210233_at	IL1RAP	218944_at	PYCRL
210757_x_at	DAB2	222369_at	NAT11
212657_s_at	IL1RN	230708_at	PRICKLE1
214179_s_at	NFE2L1	1559322_at	PTP4A1
214548_x_at	GNAS	201516_at	SRM
218706_s_at	GRAMD3	202353_s_at	PSMD12
64432_at	C12orf47	202596_at	ENSA
224560_at	TIMP2	204658_at	TRA2A
226656_at	CRTAP	204989_s_at	ITGB4
226697_at	LOC92689	205740_s_at	MGC10433
227172_at	TMEM116	206314_at	ZNF167
228777_at	KBTBD3	209459_s_at	ABAT
236347_at	MMAA	209773_s_at	RRM2
241763_s_at	---	210062_s_at	ZNF589
242722_at	LMO7	210653_s_at	BCKDHB
244698_at	CDRT4	213852_at	RBM8A
201279_s_at	DAB2	217165_x_at	MT1F
204399_s_at	EML2	221279_at	GDAP1
207435_s_at	SRRM2	221620_s_at	MGC4825
208739_x_at	SUMO2	34764_at	LARS2
209388_at	PAPOLA	222449_at	TMEPAI
215034_s_at	TM4SF1	222705_s_at	SLC25A15
215724_at	PLD1	224657_at	ERRFI1
217437_s_at	TACC1	229545_at	C20orf42
217899_at	FLJ20254	239134_at	POLR3C
220161_s_at	EPB41L4B	203643_at	ERF
224749_at	ITFG3	204767_s_at	FEN1
224994_at	CAMK2D	205521_at	ENDOGL1
225019_at	CAMK2D	210355_at	PTHLH
229302_at	MGC33926	212141_at	MCM4
232794_at	LOC644010	218308_at	TACC3
242602_x_at	ZNF254 /// ZNF539	55872_at	GM632
1553940_a_at	LRRC28	222664_at	KCTD15
1557126_a_at	PLD1	228683_s_at	KCTD15
203089_s_at	HTRA2	235203_at	---
203180_at	ALDH1A3	1559409_a_at	KIAA1345
208862_s_at	CTNND1	204882_at	ARHGAP25
209463_s_at	TAF12	209331_s_at	MAX
212688_at	PIK3CB	209527_at	EXOSC2
219360_s_at	TRPM4	215867_x_at	CA12
220610_s_at	LRRFIP2	217875_s_at	TMEPAI
221042_s_at	CLMN	218754_at	NOL9
223084_s_at	CCNDBP1	218770_s_at	TMEM39B
223568_s_at	PPAPDC1B	224578_at	RCC2
223592_s_at	RNF135	225498_at	CHMP4B
224207_x_at	MMP28	232176_at	SLITRK6
228080_at	LAYN	205996_s_at	AK2
200748_s_at	FTH1	212580_at	ARTS-1
201380_at	CRTAP	212987_at	FBXO9
219077_s_at	WWOX	214599_at	IVL
60528_at	PLA2G4B	222889_at	DCLRE1B
223842_s_at	SCARA3	223163_s_at	ZC3HC1
225241_at	CCDC80	225328_at	---
228046_at	LOC152485	226333_at	---
241745_at	---	228710_at	---
1555270_a_at	WFS1	232023_at	---
1558692_at	C1orf85	201568_at	UQCRQ
202085_at	TJP2	201746_at	TP53
207357_s_at	GALNT10	202264_s_at	TOMM40
211597_s_at	HOP	204022_at	WWP2
216388_s_at	LTB4R	212608_s_at	---
217891_at	C16orf58	220322_at	IL1F9
219603_s_at	ZNF226	234985_at	---
223063_at	C1orf198	203274_at	F8A1
223070_at	SELK	208765_s_at	HNRPR
227492_at	OCLN	209251_x_at	TUBA6
230934_at	STK32C	218121_at	HMOX2
202003_s_at	ACAA2	59705_at	SCLY
202332_at	CSNK1E	224215_s_at	DLL1
203329_at	PTPRM	231997_at	LRRC35
209818_s_at	HABP4	1555872_a_at	RP11-262H14.4 /// LOC441408 /// LOC441417 /// LOC653444
221041_s_at	SLC17A5	202767_at	ACP2
37117_at	ARHGAP8 /// LOC553158	212859_x_at	MT1E
227200_at	---	228948_at	EPHA4
203747_at	AQP3	230556_at	IMMP1L
221992_at	LOC283970	235800_at	HSPA12A
35148_at	TJP3	238649_at	PITPNC1
224346_at	---	1556361_s_at	ANKRD13C
227227_at	LOC388397	1569659_at	HECW1
228964_at	PRDM1	201920_at	SLC20A1
202876_s_at	PBX2	202887_s_at	DDIT4
205873_at	PIGL	209706_at	NKX3-1
225283_at	ARRDC4	211527_x_at	VEGF
228722_at	PRMT2	218493_at	C16orf33
232129_s_at	LZTS2	218931_at	RAB17
204532_x_at	UGT1A10 /// UGT1A8 /// UGT1A7 /// UGT1A6 /// UGT1A5 /// UGT1A9 /// UGT1A4 /// UGT1A1 /// UGT1A3	238699_s_at	CASK
213792_s_at	---	202338_at	TK1
227963_at	C17orf45	65635_at	FLJ21865
244261_at	IL28RA	223307_at	CDCA3
1553743_at	FAM119A	225682_s_at	POLR3H
202363_at	SPOCK1	226869_at	---
209493_at	PDZD2	1556061_at	LOC283012
213836_s_at	WIPI1	201631_s_at	IER3
221519_at	FBXW4	205436_s_at	H2AFX
201008_s_at	TXNIP	222521_x_at	NDUFC2
213348_at	CDKN1C	238821_at	CSTF2
225029_at	LOC550643	243087_at	WDR63
204079_at	TPST2	213726_x_at	TUBB2C
218537_at	HCFC1R1	218644_at	PLEK2
1561048_at	RARSL	223707_at	MGC10850
205125_at	PLCD1	225375_at	C17orf32
211240_x_at	CTNND1	202420_s_at	DHX9
214718_at	GATAD1	203660_s_at	PCNT
58780_s_at	FLJ10357	204251_s_at	CEP164
222404_x_at	PTPLAD1	211984_at	CALM1
225301_s_at	MYO5B	217167_x_at	GK
238151_at	TUBB6	221688_s_at	IMP3
226238_at	MCEE	226825_s_at	TPARL
228326_at	WDR27	225194_at	PLRG1
208626_s_at	VAT1	201213_at	---
214749_s_at	ARMCX6 /// LOC653354	218574_s_at	LMCD1
216699_s_at	KLK1	223275_at	PRMT6
221939_at	YIPF2	224820_at	FAM36A
39966_at	CSPG5	230656_s_at	CIRH1A
223551_at	PKIB	200862_at	DHCR24
205515_at	PRSS12	204823_at	NAV3
231120_x_at	PKIB	208687_x_at	HSPA8
218448_at	C20orf11	210378_s_at	SSNA1
220326_s_at	FLJ10357	226898_s_at	SFPQ
224821_at	ABHD14B	231863_at	ING3
228447_at	RP13-297E16.1	218881_s_at	FOSL2
201540_at	FHL1	242157_at	---
211354_s_at	LEPR	201524_x_at	UBE2N
212053_at	KIAA0251	227668_at	C17orf56
1554045_at	ZNF24	203968_s_at	CDC6
213802_at	PRSS12	228306_at	CNIH4
204653_at	TFAP2A	202408_s_at	PRPF31
228950_s_at	GPR177	204348_s_at	AK3L1
1557562_at	GRIPAP1	212799_at	STX6
226001_at	KLHL5	1555812_a_at	ARHGDIB
230449_x_at	---	217786_at	PRMT5
243880_at	GOSR2	218200_s_at	NDUFB2
1556410_a_at	KRTAP19-1	218553_s_at	KCTD15
209278_s_at	TFPI2	205145_s_at	MYL5 /// LOC649851
211549_s_at	HPGD	1553984_s_at	DTYMK /// LOC643109 /// LOC653208
203538_at	CAMLG	202290_at	PDAP1
223471_at	RAB3IP	226924_at	LOC400657
244353_s_at	SLC2A12	203476_at	TPBG
1555942_a_at	LOC642587	235230_at	PLCXD2
209179_s_at	LENG4	218305_at	IPO4
215794_x_at	GLUD2	209834_at	CHST3
229831_at	CNTN3	208672_s_at	SFRS3
200759_x_at	NFE2L1	228955_at	---
202017_at	EPHX1	210638_s_at	FBXO9
239505_at	UNC50	200690_at	HSPA9B
201007_at	HADHB	224713_at	MKI67IP
209508_x_at	CFLAR	222584_at	MSTO1
217795_s_at	TMEM43	218227_at	NUBP2
209222_s_at	OSBPL2	212142_at	MCM4
226087_at	LZIC	201679_at	ARS2
211406_at	IER3IP1	237038_at	CXCL14
223184_s_at	AGPAT3 /// LOC653101	208931_s_at	ILF3
1558703_at	HCP1	202433_at	SLC35B1
200701_at	NPC2	221891_x_at	HSPA8
203434_s_at	MME	238058_at	---
204462_s_at	SLC16A2	201487_at	CTSC
219332_at	MICAL-L2	223742_at	MRPL4
45714_at	HCFC1R1	202111_at	SLC4A2
211994_at	WNK1	239680_at	---
218084_x_at	FXYD5	231157_at	TTLL11
218779_x_at	EPS8L1	231055_at	---
213741_s_at	KPNA1	224824_at	FAM36A
219681_s_at	RAB11FIP1	201980_s_at	RSU1
220195_at	MBD5	240432_x_at	---
222293_at	IGSF4C	214113_s_at	RBM8A
226306_at	C6orf1	200910_at	CCT3
1557944_s_at	CTNND1	209380_s_at	ABCC5
218772_x_at	TMEM38B	225652_at	FARP2
209117_at	WBP2	224612_s_at	DNAJC5
200743_s_at	TPP1	204619_s_at	CSPG2
204518_s_at	PPIC	202385_s_at	TCOF1
218309_at	CAMK2N1	212661_x_at	PPIA
214110_s_at	LSP1	202095_s_at	BIRC5
229845_at	MAPKAP1	200892_s_at	SFRS10
241815_at	---	212424_at	PDCD11
201765_s_at	HEXA	242139_s_at	LOC113386
226033_at	USP31	209450_at	OSGEP
1566342_at	SOD2	200893_at	SFRS10
219153_s_at	THSD4	218095_s_at	TPARL
219100_at	OBFC1	238517_at	---
210015_s_at	MAP2	215959_at	PPFIBP2
215717_s_at	FBN2	203031_s_at	UROS
1552476_s_at	PLCD3	219997_s_at	COPS7B
218165_at	C1orf149	1555730_a_at	CFL1
200946_x_at	GLUD1	226065_at	PRICKLE1
226384_at	PPAPDC1B	211762_s_at	KPNA2 /// LOC643995
222333_at	ALS2CL	204967_at	APXL
221588_x_at	ALDH6A1	219623_at	ACTR5
225272_at	SAT2	1568629_s_at	PIK3R2
210908_s_at	PFDN5	213010_at	PRKCDBP
226554_at	ZBTB7A	225520_at	MTHFD1L
226019_at	OMA1	208891_at	DUSP6
201926_s_at	CD55	213139_at	SNAI2
200646_s_at	NUCB1	206752_s_at	DFFB
232803_at	FLJ31958	232132_at	PARD6G
203293_s_at	LMAN1	32094_at	CHST3
221665_s_at	EPS8L1	1554696_s_at	TYMS
231162_at	CLDND2	1553413_at	---
204340_at	CXorf12	202144_s_at	ADSL
202928_s_at	PHF1	226424_at	CAPS
205633_s_at	ALAS1	202393_s_at	KLF10
213419_at	APBB2	229105_at	GPR39
209420_s_at	SMPD1	201930_at	MCM6
212706_at	RASA4 /// FLJ21767	1553293_at	MRGPRX3
201858_s_at	PRG1	204990_s_at	ITGB4
209387_s_at	TM4SF1	218148_at	C16orf56
205265_s_at	SPEG	219105_x_at	ORC6L
227846_at	GPR176	213485_s_at	ABCC10
230000_at	C17orf27	209653_at	KPNA4
242255_at	WDR37	202964_s_at	RFX5
237109_at	TOM1L2	226068_at	SYK
227334_at	USP54	214214_s_at	C1QBP
218739_at	ABHD5	226157_at	TFDP2
231956_at	KIAA1618	234471_s_at	NCOA5
205768_s_at	SLC27A2	226319_s_at	THOC4
227116_at	---	225470_at	NUP35
202802_at	DHPS	1559946_s_at	RUVBL2
218317_x_at	GIYD2 /// GIYD1 /// LOC644122	219265_at	MOBKL2B
214618_at	CFLAR	209360_s_at	RUNX1
223531_x_at	GPR89A /// LOC653519	221196_x_at	BRCC3
218923_at	CTBS	231293_at	SART2
213230_at	CDR2L	209214_s_at	EWSR1
209584_x_at	APOBEC3C	216952_s_at	LMNB2
202211_at	ARFGAP3	205891_at	ADORA2B
205796_at	TCP11L1	226320_at	THOC4
238802_at	TYSND1	1553768_a_at	DCBLD1
215452_x_at	SUMO4	214330_at	ATPAF2
208906_at	BSCL2 /// HNRPUL2	202534_x_at	DHFR /// LOC643509
209184_s_at	IRS2	203119_at	CCDC86
206342_x_at	IDS	222800_at	TRSPAP1
223106_at	TMEM14C	217286_s_at	NDRG3
223427_s_at	EPB41L4B	1569867_at	EME2
225167_at	FRMD4A	218355_at	KIF4A
209046_s_at	GABARAPL2	235392_at	IRS1
209283_at	CRYAB	229061_s_at	SLC25A13
238523_at	C16orf44	234987_at	C20orf118
208702_x_at	APLP2	1557342_a_at	LOC150381
1555950_a_at	CD55	204253_s_at	VDR
238542_at	ULBP2	227068_at	PGK1
216526_x_at	HLA-C	203054_s_at	TCTA
218124_at	RETSAT	224232_s_at	PX19
213174_at	TTC9	201433_s_at	PTDSS1
229163_at	CAMK2N1	211926_s_at	MYH9
226027_at	C9orf119	200683_s_at	UBE2L3
206200_s_at	ANXA11	204001_at	SNAPC3
202826_at	SPINT1	222037_at	MCM4
225175_s_at	SLC44A2	222622_at	MGC4692
227438_at	ALPK1	222039_at	LOC146909
201325_s_at	EMP1	215165_x_at	UMPS
1558154_at	LLGL2	1566666_at	SUCLG2
221773_at	ELK3	213892_s_at	APRT
228284_at	TLE1	223355_at	ALG1
1569470_a_at	FRMD5	202154_x_at	TUBB3
205141_at	ANG /// RNASE4	1554438_at	KIAA1217
202908_at	WFS1	1557129_a_at	FAM111B
211992_at	WNK1	214717_at	DKFZp434H1419
222736_s_at	TMEM38B	209784_s_at	JAG2
229679_at	---	35201_at	HNRPL
222599_s_at	NAV2	228068_at	C10orf132
200620_at	TMEM59	1555360_a_at	DNAJC11
205875_s_at	TREX1	235647_at	AP4S1
241363_at	FLJ20433	204016_at	LARS2
203402_at	KCNAB2	224717_s_at	C19orf42
218764_at	PRKCH	209026_x_at	TUBB
220239_at	KLHL7	234052_at	---
221589_s_at	ALDH6A1	203589_s_at	TFDP2
213932_x_at	HLA-A /// HLA-H /// LOC642047 /// LOC649853 /// LOC649864	236634_at	C8orf48
211862_x_at	CFLAR	211300_s_at	TP53
40148_at	APBB2	200691_s_at	HSPA9B
228569_at	PAPOLA	220442_at	GALNT4
200770_s_at	LAMC1	207168_s_at	H2AFY
201125_s_at	ITGB5	213989_x_at	SETD4
213260_at	---	209740_s_at	PNPLA4
206782_s_at	DNAJC4	201970_s_at	NASP
203334_at	DHX8	202702_at	TRIM26
207112_s_at	GAB1	203963_at	CA12
1569788_at	ST8SIA1	232481_s_at	SLITRK6
225776_at	FUT1	212107_s_at	DHX9
215440_s_at	BEXL1	226987_at	RBM15B
202252_at	RAB13	218408_at	TIMM10
1554637_a_at	CBFA2T2	220865_s_at	PDSS1
203335_at	PHYH	223515_s_at	COQ3
212356_at	KIAA0323	226579_at	KNS2
224763_at	RPL37	223891_at	KCNQ5
205980_s_at	ARHGAP8 /// LOC553158	244350_at	---
236656_s_at	---	202483_s_at	RANBP1
219020_at	HS1BP3	205493_s_at	DPYSL4
211653_x_at	AKR1C2	219076_s_at	PXMP2
219229_at	SLCO3A1	45828_at	FLJ10241
201802_at	SLC29A1	1553976_a_at	RP11-529I10.4
202687_s_at	TNFSF10	212908_at	DNAJC16
228949_at	GPR177	228760_at	---
1559034_at	SIRPB2	235554_x_at	MGC29898
211356_x_at	LEPR	214123_s_at	C4orf10
209925_at	OCLN /// LOC647859 /// LOC653400	217735_s_at	EIF2AK1
207839_s_at	C9orf127	205113_at	NEF3
200649_at	NUCB1	243328_at	---
210514_x_at	HLA-G	209247_s_at	ABCF2
205717_x_at	PCDHGC3 /// PCDHGB4 /// PCDHGA8 /// PCDHGA12 /// PCDHGC5 /// PCDHGC4 /// PCDHGB7 /// PCDHGB6 /// PCDHGB5 /// PCDHGB3 /// PCDHGB2 /// PCDHGB1 /// PCDHGA11 /// PCDHGA10 /// PCDHGA9 /// PCDHGA7 /// PCDHGA6 /// PCDHGA5 /// PCDHGA4 /// PCDHGA3 /// PCDHGA2 ///	241703_at	RPIB9
218509_at	LPPR2	238948_at	TM9SF1
213183_s_at	CDKN1C	206777_s_at	CRYBB2
240212_at	---	207922_s_at	MAEA
223468_s_at	RGMA	244835_at	C16orf52
202375_at	SEC24D	204463_s_at	EDNRA
218285_s_at	BDH2	204632_at	RPS6KA4
215212_at	PIK3CA	1555764_s_at	TIMM10
226431_at	ALS2CR13	234294_x_at	GATAD2A
218675_at	SLC22A17	207540_s_at	SYK
200794_x_at	DAZAP2	1557389_at	SH3PXD2A
202378_s_at	LEPROT	220688_s_at	C1orf33
225213_at	PPTC7	209478_at	---
203798_s_at	VSNL1	226888_at	CSNK1G1
222043_at	CLU	219459_at	POLR3B
201010_s_at	TXNIP	226271_at	GDAP1
223437_at	PPARA	214960_at	API5
207020_at	HSF2BP	212099_at	RHOB
210273_at	PCDH7	202954_at	UBE2C
220990_s_at	TMEM49 /// MIRN21	203967_at	CDC6
211337_s_at	76P	1562415_a_at	SPOCD1
224990_at	LOC201895	200822_x_at	TPI1
243103_at	TK1	232678_at	SLC2A9
212737_at	GM2A	242127_at	IL28RA
209586_s_at	PRUNE	222946_s_at	C1orf135
227276_at	PLXDC2	211817_s_at	KCNJ5
1554006_a_at	LLGL2	205249_at	EGR2
218924_s_at	CTBS	224966_s_at	DUS3L
230012_at	C17orf44	228977_at	IL17D
201734_at	CLCN3	204612_at	PKIA
226763_at	SESTD1	202415_s_at	HSPBP1
213426_s_at	CAV2	204608_at	ASL
1555831_s_at	LRRC41	205266_at	LIF
219416_at	SCARA3	224397_s_at	TMTC1 /// LOC653626
235744_at	PPTC7	216080_s_at	FADS3
203831_at	R3HDM2	203816_at	DGUOK
223784_at	TMEM27	217122_s_at	SLC35E2
232449_at	BCDO2	219056_at	DLEU8
225436_at	LOC58489	202000_at	NDUFA6
227063_at	C17orf61	204367_at	SP2
224574_at	C17orf49 /// MGC71993	209118_s_at	TUBA3
226507_at	PAK1	209518_at	SMARCD1
217995_at	SQRDL	201530_x_at	EIF4A1
219075_at	YIPF2	227356_at	TMCC1
218458_at	GMCL1	219836_at	ZBED2
212647_at	RRAS	200749_at	RAN
201494_at	PRCP	210119_at	KCNJ15
204654_s_at	TFAP2A	224714_at	MKI67IP
1568592_at	RNF36	208821_at	SNRPB
219238_at	PIGV	212708_at	LOC339287
224301_x_at	H2AFJ	225546_at	EEF2K
236981_at	---	209624_s_at	MCCC2
213946_s_at	OBSL1	209104_s_at	NOLA2
221484_at	B4GALT5	204255_s_at	VDR
219103_at	DDEFL1	213145_at	FBXL14
209583_s_at	CD200	204695_at	CDC25A
233558_s_at	FLJ12716	209460_at	ABAT
226733_at	PFKFB2	220643_s_at	FAIM
1558738_at	NOL3	230399_at	---
214246_x_at	MINK1	225233_at	MSI2
203860_at	PCCA	208827_at	PSMB6
229444_at	---	212295_s_at	SLC7A1
212256_at	GALNT10	202068_s_at	LDLR
213140_s_at	SS18L1	1553218_a_at	ZNF512
204398_s_at	EML2	232899_at	RPL23AP7 /// FAM41C /// MGC70863 /// LOC642257 /// LOC642720 /// LOC644033 /// LOC644113 /// LOC644964 /// LOC645236 /// LOC650103 /// LOC653138 /// LOC653346
202734_at	TRIP10	233654_at	PIGG
219532_at	ELOVL4	239056_at	SEC22C
202295_s_at	CTSH	202096_s_at	BZRP
203085_s_at	TGFB1	1569024_at	FAM13A1
211876_x_at	PCDHGA12 /// PCDHGA11 /// PCDHGA10 /// PCDHGA6 /// PCDHGA5 /// PCDHGA3	205067_at	IL1B
201842_s_at	EFEMP1	209872_s_at	PKP3
212611_at	DTX4	243909_x_at	GUSBL2
206580_s_at	EFEMP2	211378_x_at	PPIA
209166_s_at	MAN2B1	215429_s_at	C19orf37
201116_s_at	CPE	208967_s_at	AK2
206632_s_at	APOBEC3B	229374_at	EPHA4
208607_s_at	SAA1 /// SAA2	204884_s_at	HUS1
203661_s_at	TMOD1	203410_at	AP3M2
227279_at	TCEAL3	227156_at	TNRC8
218383_at	C14orf94	242539_at	MGC42174
214091_s_at	GPX3	210869_s_at	MCAM
235106_at	MAML2	227566_at	HNT
205285_s_at	FYB	202706_s_at	UMPS
214875_x_at	APLP2	55081_at	MICAL-L1
203249_at	EZH1	244033_at	C14orf145
204929_s_at	VAMP5	228062_at	NAP1L5
223596_at	SLC12A6	203023_at	HSPC111
209185_s_at	IRS2	209171_at	ITPA
207265_s_at	KDELR3	208968_s_at	CIAPIN1
226899_at	UNC5B	212877_at	KNS2
215993_at	ODZ2	229057_at	SCN2A2
221523_s_at	RRAGD	221513_s_at	UTP14C /// UTP14A
212312_at	BCL2L1	1555979_at	FLJ39609
216594_x_at	AKR1C1	226599_at	KIAA1727
235924_at	---	203578_s_at	SLC7A6
211347_at	CDC14B	203405_at	DSCR2
209079_x_at	PCDHGC3 /// PCDHGB4 /// PCDHGA8 /// PCDHGA12 /// PCDHGC5 /// PCDHGC4 /// PCDHGB7 /// PCDHGB6 /// PCDHGB5 /// PCDHGB3 /// PCDHGB2 /// PCDHGB1 /// PCDHGA11 /// PCDHGA10 /// PCDHGA9 /// PCDHGA7 /// PCDHGA6 /// PCDHGA5 /// PCDHGA4 /// PCDHGA3 /// PCDHGA2 ///	34868_at	SMG5
239067_s_at	PANX2	228158_at	LSP1
209845_at	MKRN1	210735_s_at	CA12
222423_at	NDFIP1	1568742_at	---
223537_s_at	WNT5B	229267_at	ANAPC1
201369_s_at	ZFP36L2	209762_x_at	SP110
203332_s_at	INPP5D	204835_at	POLA
205077_s_at	PIGF	222504_s_at	COX4NB
215192_at	PMS2L4	63009_at	SHQ1
204765_at	ARHGEF5	203022_at	RNASEH2A
228234_at	TICAM2	39402_at	IL1B
213100_at	---	215873_x_at	ABCC10
211317_s_at	CFLAR	1557067_s_at	LUC7L
226403_at	TMC4	211501_s_at	EIF3S9
225908_at	LOC285148	211933_s_at	HNRPA3P1 /// HNRPA3
207808_s_at	PROS1	64488_at	---
226835_s_at	TALDO1 /// HSUP1	212767_at	MTG1
229546_at	LOC653602	32723_at	CSTF1
208534_s_at	RASA4 /// FLJ21767	208813_at	GOT1
209375_at	XPC	212810_s_at	SLC1A4
232902_s_at	RARSL	226295_at	ITFG2
225274_at	---	1555964_at	ARL17P1
223218_s_at	NFKBIZ	201464_x_at	JUN
218970_s_at	CUTC	212415_at	2008-09-06
205466_s_at	HS3ST1	201466_s_at	JUN
209002_s_at	CALCOCO1	202024_at	ASNA1
201522_x_at	SNRPN /// SNURF	232709_at	---
231857_s_at	FLJ21839	1553027_a_at	KLHL4
222309_at	C6orf62	227541_at	WDR20
218217_at	SCPEP1	201716_at	SNX1
202080_s_at	TRAK1	204420_at	FOSL1
208476_s_at	FRMD4A	224428_s_at	CDCA7
208824_x_at	PCTK1	235976_at	SLITRK6
233803_s_at	MYBBP1A	224758_at	LOC641845 /// LOC647087
203125_x_at	SLC11A2	202462_s_at	DDX46
235174_s_at	LOC641917 /// LOC644271	218691_s_at	PDLIM4
206855_s_at	HYAL2	1552711_a_at	CYB5D1
200702_s_at	DDX24	235543_at	---
204125_at	NDUFAF1	201585_s_at	SFPQ
230518_at	EVA1	221535_at	LSG1
208485_x_at	CFLAR	202949_s_at	FHL2
213656_s_at	KNS2	224187_x_at	HSPA8
212970_at	---	204510_at	CDC7
209571_at	CIR	229134_at	VANGL1
232145_at	LOC388969	218888_s_at	NETO2
218312_s_at	ZNF447	244623_at	---
212667_at	SPARC	201158_at	NMT1
226125_at	SLC9A3	202402_s_at	CARS
224765_at	LOC339287	229653_at	---
238946_at	C11orf54	224867_at	C1orf151
228834_at	TOB1	218984_at	PUS7
222351_at	PPP2R1B	235273_at	DYX1C1
225245_x_at	H2AFJ	209246_at	ABCF2
200947_s_at	GLUD1	215966_x_at	GKP3
210794_s_at	MEG3 /// LOC647251	238704_at	---
207931_s_at	PFKFB2	216237_s_at	MCM5
203124_s_at	SLC11A2	205192_at	MAP3K14
205076_s_at	MTMR11	226833_at	CYB5D1
218953_s_at	MGC3265	216554_s_at	ENO1
210298_x_at	FHL1	209414_at	FZR1
238315_s_at	ZNF567	213119_at	SLC36A1
211760_s_at	VAMP4	203320_at	LNK
233334_x_at	SULT1A3 /// GIYD2 /// GIYD1 /// LOC644122	1570039_at	MGC39900
228498_at	---	225334_at	C10orf32
201677_at	C3orf37	234552_at	---
201508_at	IGFBP4	201697_s_at	DNMT1
204982_at	GIT2	224512_s_at	LSMD1
223606_x_at	KIAA1704	222450_at	TMEPAI
221291_at	ULBP2	211765_x_at	PPIA
229225_at	NRP2	243840_at	LOC642981
221655_x_at	EPS8L1	218113_at	TMEM2
212968_at	RFNG	212518_at	PIP5K1C
224630_at	C2orf30	221575_at	SCLY
204554_at	PPP1R3D	218734_at	NAT11
209139_s_at	PRKRA	226069_at	PRICKLE1
203683_s_at	VEGFB	235768_at	SH3RF2
209398_at	HIST1H1C	210087_s_at	MPZL1
203853_s_at	GAB2	239579_at	ABHD7
235563_at	---	201589_at	SMC1L1
209699_x_at	AKR1C2	1566509_s_at	FBXO9
228642_at	---	237105_at	---
223125_s_at	C1orf21	215728_s_at	ACOT7
218342_s_at	KIAA1815	200783_s_at	STMN1
227367_at	SLCO3A1	214164_x_at	CA12
202994_s_at	FBLN1	208778_s_at	TCP1
238174_at	FBXL17	224415_s_at	HINT2
237465_at	USP53	232036_at	KNS2
220578_at	ADAMTSL4	206445_s_at	PRMT1
240570_at	---	203209_at	RFC5
209452_s_at	VTI1B	239252_at	---
212781_at	RBBP6	236834_at	SCFD2
222280_at	GAPDHS	217856_at	RBM8A
201887_at	IL13RA1	223095_at	MARVELD1
223540_at	PVRL4	201031_s_at	HNRPH1
225803_at	FBXO32	208832_at	ATXN10
221984_s_at	C2orf17	209836_x_at	BOLA2 /// BOLA2B
1570364_at	ZNF709	201135_at	ECHS1
1558163_at	PEX13	223207_x_at	PHPT1
226838_at	LOC130502	231810_at	BRI3BP
206074_s_at	HMGA1	1553954_at	ALG14
223384_s_at	TRIM4	231867_at	ODZ2
205178_s_at	RBBP6	210250_x_at	ADSL
1556034_s_at	MTMR11	208688_x_at	EIF3S9
210212_x_at	MTCP1	212586_at	CAST
223443_s_at	FLJ32065	201173_x_at	NUDC
222418_s_at	TMEM43	222305_at	HK2
202307_s_at	TAP1	221712_s_at	WDR74
204517_at	PPIC	1562966_at	KIAA1217
205769_at	SLC27A2	222036_s_at	MCM4
240419_at	SLC6A15	200979_at	MAP3K15
226141_at	DKFZp761B107	202138_x_at	JTV1
221449_s_at	ITFG1	1559382_at	C19orf42
212331_at	RBL2	212185_x_at	MT2A
206153_at	CYP4F11	204143_s_at	ENOSF1
224809_x_at	TINF2	220651_s_at	MCM10
230277_at	---	212801_at	CIT
234233_s_at	KBTBD2	209873_s_at	PKP3
224391_s_at	SIAE	221648_s_at	C1orf121
228654_at	RP11-93B10.1	227911_at	ARHGAP28
211316_x_at	CFLAR	214739_at	LRCH3
1566337_x_at	---	201293_x_at	PPIA
226533_at	---	219513_s_at	SH2D3A
218480_at	FLJ21839	204656_at	SHB
209911_x_at	HIST1H2BD	216316_x_at	GK /// GKP3
1563357_at	---	200753_x_at	SFRS2
209250_at	DEGS1	201150_s_at	TIMP3
225147_at	PSCD3	242140_at	LOC113386
204555_s_at	PPP1R3D	214791_at	LOC93349
235205_at	LOC346887	200623_s_at	CALM3
204862_s_at	NME3	1558522_at	---
212914_at	CBX7	205492_s_at	DPYSL4
226325_at	ADSSL1	238724_at	BPGM
226385_s_at	C7orf30	202948_at	IL1R1
224921_at	SCAMP2	210983_s_at	MCM7
217741_s_at	ZA20D2	225050_at	ZNF512
200911_s_at	TACC1	203801_at	MRPS14
202697_at	NUDT21	222480_at	UBE2Q1
204698_at	ISG20	1555181_a_at	ST3GAL3
231769_at	FBXO6	235280_at	---
222056_s_at	FAHD2A	217718_s_at	YWHAB
229861_at	---	205264_at	CD3EAP
1562053_at	---	227449_at	EPHA4
211404_s_at	APLP2	218915_at	NF2
201534_s_at	UBL3	218287_s_at	EIF2C1
232432_s_at	SLC30A5	216958_s_at	IVD
214456_x_at	SAA1	202449_s_at	RXRA
222603_at	KIAA1815	208970_s_at	UROD
226638_at	ARHGAP23	238933_at	---
205437_at	ZNF211	226923_at	SCFD2
1558115_at	RECK	221685_s_at	CCDC99
203021_at	SLPI	224163_s_at	DMAP1
229748_x_at	LOC389830 /// LOC389833 /// LOC642282 /// LOC653071	225376_at	C20orf11
223162_s_at	LCHN	201421_s_at	WDR77
35846_at	THRA	222713_s_at	FANCF
201280_s_at	DAB2	202619_s_at	PLOD2
212821_at	PLEKHG3	1556518_at	---
203827_at	WIPI1	227473_at	CTTN
214564_s_at	PCDHGC3	242300_at	---
201764_at	TMEM106C	230175_s_at	---
1554648_a_at	DUOXA1	212539_at	CHD1L
211529_x_at	HLA-G	225716_at	---
213455_at	LOC283677	212105_s_at	DHX9
243999_at	SLFN5	219493_at	SHCBP1
210761_s_at	GRB7	222011_s_at	TCP1
1557779_at	---	239650_at	NAP5
222598_s_at	NAV2	1556773_at	PTHLH
220413_at	SLC39A2	205967_at	HIST1H4C
206665_s_at	BCL2L1	202740_at	ACY1
217731_s_at	ITM2B	1556029_s_at	NMNAT2
231793_s_at	CAMK2D	206109_at	FUT1
232017_at	TJP2	224233_s_at	MSTO1
227319_at	---	227237_x_at	ATAD3B /// LOC654161
200747_s_at	NUMA1	201195_s_at	SLC7A5
36564_at	IBRDC3	225342_at	AK3L1
202570_s_at	DLGAP4	45633_at	GINS3
216231_s_at	B2M	216604_s_at	SLC7A8
225330_at	MGC18216	241407_at	---
200601_at	ACTN4	218009_s_at	PRC1
203558_at	CUL7	228469_at	PPID
209487_at	RBPMS	228748_at	CD59
227518_at	SLC35E1	205232_s_at	PAFAH2
218306_s_at	HERC1	219982_s_at	SERF1A /// SERF1B /// LOC652765
219453_at	C16orf44	209080_x_at	TXNL2
200661_at	PPGB	201277_s_at	HNRPAB
203857_s_at	PDIA5	1557458_s_at	SHB
204045_at	TCEAL1	203696_s_at	RFC2
203294_s_at	LMAN1	209899_s_at	SIAHBP1
222168_at	ALDH1A3	239572_at	---
1554293_at	TTBK2	200816_s_at	PAFAH1B1
215992_s_at	RAPGEF2 /// LOC652757	227607_at	STAMBPL1
214505_s_at	FHL1	203682_s_at	IVD
203108_at	GPRC5A	206284_x_at	CLTB
206214_at	PLA2G7	219368_at	NAP1L2
209781_s_at	KHDRBS3	235361_at	STAMBP
244689_at	PPARA	225577_at	HCG18
220238_s_at	KLHL7	212826_s_at	SLC25A6
221960_s_at	RAB2	232075_at	WDR61
208837_at	TMED3	243735_at	---
237052_x_at	TNRC15	204133_at	RNU3IP2
203713_s_at	LLGL2	212322_at	SGPL1
208682_s_at	MAGED2	212320_at	TUBB
221039_s_at	DDEF1	201275_at	FDPS
210886_x_at	TP53AP1	242481_at	---
226489_at	TMCC3	219763_at	DENND1A
208078_s_at	SNF1LK	223556_at	HELLS
202682_s_at	USP4	227968_at	PDDC1
225692_at	CAMTA1	238183_at	PRKAR1B
216894_x_at	CDKN1C	235489_at	RHOJ
207239_s_at	PCTK1	211787_s_at	EIF4A1
227572_at	USP30	205148_s_at	CLCN4
222236_s_at	DDEFL1	213302_at	PFAS
225740_x_at	MDM4	203931_s_at	MRPL12
205878_at	POU6F1	201596_x_at	KRT18
210001_s_at	SOCS1	218115_at	ASF1B
224923_at	TTC7A	225096_at	C17orf79
219188_s_at	LRP16	201281_at	ADRM1
216399_s_at	ZNF291	230361_at	KIAA1833
211097_s_at	PBX2	209008_x_at	KRT8
219922_s_at	LTBP3	226243_at	LOC391356
212822_at	HEG1	224368_s_at	NDRG3
201282_at	OGDH	208910_s_at	C1QBP
204076_at	ENTPD4	218741_at	C22orf18
203897_at	LOC57149	224611_s_at	DNAJC5
206125_s_at	KLK8	1555772_a_at	CDC25A
200871_s_at	PSAP	222864_s_at	ZNF219
227992_s_at	LOC147650	235667_at	LOC642215 /// LOC643783
214976_at	RPL13 /// LOC388344 /// SNORD68	1554049_s_at	WDR42A
233037_at	---	221218_s_at	TPK1
236439_at	BCL6	227700_x_at	ATAD3A
208656_s_at	CCNI	227680_at	ZNF326
238437_at	LOC390980	200594_x_at	HNRPU
222453_at	CYBRD1	222770_s_at	GUF1
230508_at	DKK3	209265_s_at	METTL3
233337_s_at	SEZ6L2 /// LOC652900	221876_at	DKFZp762P2111
223485_at	HAGHL	220835_s_at	ZNF407
203919_at	TCEA2	202212_at	PES1
203778_at	MANBA	202237_at	NNMT
226412_at	C6orf111	209372_x_at	TUBB2A /// TUBB2B
212533_at	WEE1	211456_x_at	LOC650610
240259_at	LOC646919 /// LOC650220	223570_at	MCM10
209772_s_at	CD24	229236_s_at	SFXN4
230619_at	ARNT	218875_s_at	FBXO5
229011_at	---	206122_at	SOX15
239272_at	MMP28	208090_s_at	AIRE
231927_at	ATF6	227974_at	---
233496_s_at	CFL2	203040_s_at	HMBS
208820_at	PTK2	212841_s_at	PPFIBP2
227878_s_at	ALKBH7	201693_s_at	EGR1
211800_s_at	USP4	227286_at	CCDC95
200912_s_at	EIF4A2	202589_at	TYMS
210616_s_at	SEC31L1	218394_at	ROGDI
228452_at	C17orf39	228142_at	UCRC
219429_at	FA2H	227185_at	LOC643988 /// LOC647347
243276_at	ALS2CL	222432_s_at	CCDC47
214250_at	NUMA1	212949_at	BRRN1
215148_s_at	APBA3	224435_at	C10orf58
200918_s_at	SRPR	210387_at	HIST1H2BG
201908_at	DVL3	218381_s_at	U2AF2
214995_s_at	APOBEC3G /// APOBEC3F	218264_at	BCCIP
207966_s_at	GLG1	1557053_s_at	UBE2G2 /// TAX1BP3
243608_at	COG2	201969_at	NASP
203390_s_at	KIF3C	204318_s_at	GTSE1
1553505_at	A2ML1	215977_x_at	GK
205425_at	HIP1	209556_at	NCDN
221029_s_at	WNT5B	204572_s_at	PIN4
201360_at	CST3	210512_s_at	VEGF
239598_s_at	AYTL1	214121_x_at	PDLIM7
227802_at	---	239089_at	---
214730_s_at	GLG1	223546_x_at	LUC7L
214247_s_at	DKK3	222499_at	MRPS16
222988_s_at	TMEM9	219476_at	C1orf116 /// LOC653098
209949_at	NCF2	201563_at	SORD
91826_at	EPS8L1	221082_s_at	NDRG3
214632_at	NRP2	205963_s_at	DNAJA3
229227_at	FLJ45244	217942_at	MRPS35
203331_s_at	INPP5D	1553982_a_at	RAB7B
225004_at	TMEM101	218966_at	MYO5C
201539_s_at	FHL1	209503_s_at	PSMC5
202755_s_at	GPC1	201979_s_at	PPP5C
218972_at	TTC17	209401_s_at	SLC12A4
223430_at	SNF1LK2	65585_at	FAM86C /// FAM86B1 /// LOC648808 /// LOC653113 /// LOC653333 /// LOC653726 /// FAM86D
218815_s_at	TMEM51	222704_at	POLR1A
214203_s_at	PRODH	213489_at	MAPRE2
217225_x_at	NOMO2	218685_s_at	SMUG1
228989_at	C18orf56	203309_s_at	HPS1
209365_s_at	ECM1	202587_s_at	AK1
214737_x_at	HNRPC	225303_at	KIRREL
219944_at	RSNL2	217857_s_at	RBM8A
201348_at	GPX3	233555_s_at	SULF2
209394_at	ASMTL	203690_at	TUBGCP3
233917_s_at	MOV10	242890_at	HELLS
1569156_at	LOC162993	32137_at	JAG2
204109_s_at	NFYA	229647_at	---
203605_at	SRP54	225300_at	C15orf23
232322_x_at	STARD10	203577_at	GTF2H4
228341_at	---	236310_at	ZNF37B
209109_s_at	TSPAN6	227805_at	---
203628_at	IGF1R	201491_at	AHSA1
225896_at	M-RIP	235223_at	---
223591_at	RNF135	223367_at	WBSCR18
221756_at	MGC17330	203270_at	DTYMK /// LOC653208
208215_x_at	DRD4	226592_at	LOC286334
237764_at	---	220949_s_at	MGC5242
231011_at	LARP2	221514_at	UTP14A
216264_s_at	LAMB2	225993_at	EARS2
210715_s_at	SPINT2	202469_s_at	CPSF6
205078_at	PIGF	241300_at	---
229908_s_at	---	208079_s_at	AURKA
226364_at	HIP1	242538_at	TFDP1
214722_at	NOTCH2NL	212372_at	MYH10
239852_at	MMAA	211905_s_at	ITGB4
221979_at	NDUFB6	222474_s_at	TOMM22
225919_s_at	C9orf72	1562921_at	LOC646927
226026_at	DIRC2	1554411_at	CTNNB1
205459_s_at	NPAS2	1560785_at	DYRK3
202059_s_at	KPNA1	201473_at	JUNB
217436_x_at	HLA-A /// HLA-H /// LOC649864	225201_s_at	MRPL14
211612_s_at	IL13RA1	219646_at	FLJ20186
225005_at	PHF13	48808_at	DHFR /// LOC643509
219402_s_at	DERL1	228255_at	ALS2CR4
202610_s_at	CRSP2	209350_s_at	GPS2
220052_s_at	TINF2	209015_s_at	DNAJB6
223776_x_at	TINF2	213113_s_at	SLC43A3
235457_at	MAML2	213064_at	ZC3H14
203870_at	USP46	221512_at	C1orf160
223232_s_at	CGN	232802_at	SYT8
213056_at	FRMD4B	200997_at	RBM4 /// LOC650029
213412_at	TJP3	1558570_at	LOC145783
217897_at	FXYD6	216913_s_at	KIAA0690
205005_s_at	NMT2	200812_at	CCT7
221904_at	C3orf40	237154_at	---
237025_at	---	206116_s_at	TPM1
216352_x_at	PCDHGA3	203150_at	RABEPK
221892_at	H6PD	201168_x_at	ARHGDIA
211355_x_at	LEPR	203143_s_at	KIAA0040
221524_s_at	RRAGD	206102_at	GINS1
203582_s_at	RAB4A	227075_at	ELP3
227765_at	---	201175_at	TXNDC14
201576_s_at	GLB1	209231_s_at	DCTN5
228974_at	ZNF677	227234_at	---
224957_at	LOC497661	228698_at	SOX7
213711_at	KRTHB1	208403_x_at	MAX
209112_at	CDKN1B	216521_s_at	BRCC3
214083_at	PPP2R5C	200629_at	WARS
201841_s_at	HSPB1	224675_at	MESDC2
201642_at	IFNGR2	1556321_a_at	MESDC1
226454_at	2008-03-09	206096_at	ZNF35
227741_at	PTPLB	241355_at	HR
215037_s_at	BCL2L1	229348_at	---
226741_at	---	242136_x_at	LOC652837
203986_at	GENX-3414	240436_at	LOC387904
228432_at	RAB3IP	212125_at	RANGAP1
239898_x_at	ZNF286 /// LOC651818	207156_at	HIST1H2AG
218773_s_at	MSRB2	204379_s_at	FGFR3
219269_at	HMBOX1	235470_at	---
208703_s_at	APLP2	204703_at	IFT88
220470_at	BET1L	202920_at	ANK2
242773_at	SLC5A1	38710_at	OTUB1
224663_s_at	CFL2	201214_s_at	PPP1R7
214782_at	CTTN	240928_at	---
215659_at	GSDML	204141_at	TUBB2A
209040_s_at	PSMB8	225358_at	DNAJC19
228854_at	---	1557349_at	RERE
227837_at	FLJ20309	228667_at	AGPAT4
1557055_s_at	LOC643837	203941_at	RC74
208655_at	CCNI	207622_s_at	ABCF2
207831_x_at	DHPS	202620_s_at	PLOD2
211558_s_at	DHPS	220999_s_at	CYFIP2
225672_at	GOLGA2	1558953_s_at	CEP164
238805_at	C11orf52	218368_s_at	TNFRSF12A
223103_at	STARD10	238050_at	---
212848_s_at	C9orf3	204766_s_at	NUDT1
227485_at	DDX26B	215416_s_at	STOML2
224252_s_at	FXYD5	212109_at	C16orf34
228944_at	ALX3	214141_x_at	SFRS7
230193_at	WDR66	223115_at	CRSP6
202023_at	EFNA1	226774_at	KIAA1838
225534_at	C8orf40	216092_s_at	SLC7A8
210299_s_at	FHL1	215030_at	GRSF1
222528_s_at	SLC25A37	244196_at	KNS2
231902_at	LOC152485	211985_s_at	CALM1
240284_x_at	---	225604_s_at	C9orf19
1438_at	EPHB3	208424_s_at	CIAPIN1
232231_at	RUNX2	229539_at	ABP1
218671_s_at	ATPIF1	219304_s_at	PDGFD
1552665_at	MGC14425	205034_at	CCNE2
211703_s_at	TM2D1	213631_x_at	HP
202704_at	TOB1	239587_at	---
222877_at	NRP2	230350_at	---
229775_s_at	MLLT4	209461_x_at	WDR18
226755_at	LOC642587	229521_at	FLJ36031
218844_at	FLJ20920	209286_at	CDC42EP3
209075_s_at	NIFUN	206902_s_at	ENDOGL1
203817_at	---	215834_x_at	SCARB1
212595_s_at	DAZAP2	212003_at	C1orf144
235037_at	TMEM41A	213572_s_at	SERPINB1
220477_s_at	C20orf30	227687_at	HYLS1
209702_at	FTO	236101_at	SLC2A9
214595_at	KCNG1	224999_at	EGFR
222448_s_at	CMPK	200684_s_at	UBE2L3
203780_at	EVA1	236692_at	---
202419_at	FVT1	213175_s_at	SNRPB
217494_s_at	PTENP1	213564_x_at	LDHB
219013_at	GALNT11	227592_at	ALDH16A1
212985_at	---	241720_at	ZNF326
239888_at	---	46947_at	GNL3L
201543_s_at	SAR1A	227297_at	ITGA9
214971_s_at	ST6GAL1	204156_at	KIAA0999
209034_at	PNRC1	224681_at	GNA12
202446_s_at	PLSCR1	239703_at	---
232061_at	SDK2	212439_at	IHPK1
234000_s_at	PTPLAD1	202858_at	U2AF1
217959_s_at	TRAPPC4	31874_at	GAS2L1
226728_at	SLC27A1	218681_s_at	SDF2L1
231274_s_at	---	228676_at	ORAOV1
228574_at	TMTC2	1554317_s_at	C14orf172
228088_at	---	204238_s_at	C6orf108
231880_at	FAM40B	223694_at	TRIM7
207565_s_at	MR1	204711_at	KIAA0753
232683_s_at	PARP6	210978_s_at	TAGLN2
230831_at	---	1555895_at	DNM2
203060_s_at	PAPSS2	240633_at	C4orf25
225060_at	LRP11	1554486_a_at	C6orf114
223157_at	C4orf14	216603_at	SLC7A8
223000_s_at	F11R	1564521_x_at	PRMT5
213078_x_at	AGPAT7	225441_x_at	LSMD1
216862_s_at	MTCP1	1569253_at	INTS4
200866_s_at	PSAP	205676_at	CYP27B1
201368_at	ZFP36L2	218320_s_at	NDUFB11
213509_x_at	CES2	229696_at	---
212975_at	DENND3	229066_at	ZNF518
202935_s_at	SOX9	226229_s_at	SSU72
227048_at	LAMA1	205526_s_at	KATNA1
200665_s_at	SPARC	219071_x_at	C8orf30A
244753_at	ACTN4	239586_at	FAM83A
225570_at	SLC41A1	218559_s_at	MAFB
212400_at	FAM102A	1569194_at	LOC285989
36920_at	MTM1	214390_s_at	BCAT1
205660_at	OASL	214011_s_at	HSPC111
202300_at	HBXIP	237186_at	---
65086_at	YIPF2	1553801_a_at	C14orf126
227850_x_at	CDC42EP5	203821_at	HBEGF
229318_at	LOC642351	203976_s_at	CHAF1A
211795_s_at	FYB	214221_at	ALMS1
219228_at	ZNF331	201115_at	POLD2
202889_x_at	MAP7	215918_s_at	SPTBN1
227679_at	HDAC11	205793_x_at	TNK1
234710_s_at	PARP6	228729_at	CCNB1
200758_s_at	NFE2L1	212151_at	PBX1
213069_at	HEG1	202240_at	PLK1
226402_at	CYP2U1	35156_at	R3HCC1
221664_s_at	F11R	209876_at	GIT2
205027_s_at	MAP3K8	213629_x_at	MT1F
216230_x_at	SMPD1	1553715_s_at	C16orf14
203851_at	IGFBP6	212347_x_at	MXD4
222035_s_at	PAPOLA	235132_at	LOC254128
1555962_at	B3GNT7	215129_at	PIK3C2G
225899_x_at	LOC388312 /// FLJ45445 /// LOC641693 /// LOC641710 /// LOC642788 /// LOC644532 /// LOC645543 /// LOC653056 /// LOC653151 /// LOC653255 /// LOC653340	1568868_at	FLJ16008
216905_s_at	ST14	229018_at	C12orf26
217827_s_at	SPG21	208467_at	KLF12
209108_at	TSPAN6	228082_at	ASAM
203945_at	ARG2	219108_x_at	DDX27
1556777_a_at	---	212589_at	SCP2
208747_s_at	C1S	219097_x_at	C19orf42
228400_at	---	212559_at	PRKAR1B /// LOC645595
226425_at	RSNL2	228726_at	---
226071_at	ADAMTSL4	212422_at	PDCD11
229733_s_at	---	223878_at	INPP4B
207923_x_at	PAX8	41160_at	MBD3
235061_at	PPM1K	239760_at	COX11
205405_at	SEMA5A	226574_at	LOC642395 /// LOC649009
214257_s_at	SEC22B	201594_s_at	PPP4R1
232994_s_at	RGNEF /// LOC643607	226748_at	LYSMD2
202828_s_at	MMP14	212115_at	C16orf34
1569157_s_at	LOC162993	224773_at	NAV1
217673_x_at	GNAS	211978_x_at	PPIA
202377_at	---	203805_s_at	FANCA
211066_x_at	PCDHGC3 /// PCDHGB4 /// PCDHGA8 /// PCDHGA12 /// PCDHGC5 /// PCDHGC4 /// PCDHGB7 /// PCDHGB6 /// PCDHGB5 /// PCDHGB3 /// PCDHGB2 /// PCDHGB1 /// PCDHGA11 /// PCDHGA10 /// PCDHGA9 /// PCDHGA7 /// PCDHGA6 /// PCDHGA5 /// PCDHGA4 /// PCDHGA3 /// PCDHGA2 ///	222668_at	KCTD15
1560014_s_at	KIAA0251	204042_at	WASF3
1552503_at	FRAS1	219968_at	ZNF589
224812_at	HIBADH	219068_x_at	ATAD3A
222024_s_at	AKAP13	1552737_s_at	WWP2
202827_s_at	MMP14	229803_s_at	---
215836_s_at	PCDHGC3 /// PCDHGB4 /// PCDHGA8 /// PCDHGA12 /// PCDHGC5 /// PCDHGC4 /// PCDHGB7 /// PCDHGB6 /// PCDHGB5 /// PCDHGB3 /// PCDHGB2 /// PCDHGB1 /// PCDHGA11 /// PCDHGA10 /// PCDHGA9 /// PCDHGA7 /// PCDHGA6 /// PCDHGA5 /// PCDHGA4 /// PCDHGA3 /// PCDHGA2 ///	221536_s_at	LSG1
223396_at	TMEM60	1559006_at	---
231291_at	GIPR	204370_at	HEAB
213895_at	EMP1	242640_at	LOC148137
215259_s_at	IGSF4C	222335_at	---
213616_at	C18orf10	242122_at	---
225242_s_at	CCDC80	208581_x_at	MT1X
218677_at	S100A14	1555735_a_at	BAP1
1553959_a_at	B3GALT6	223364_s_at	DHX37 /// LOC653405
234339_s_at	GLTSCR2	208795_s_at	MCM7
224522_s_at	DCAKD	201633_s_at	CYB5B
201939_at	PLK2	222013_x_at	APP
202896_s_at	SIRPA	212997_s_at	TLK2
226790_at	MORN2	224753_at	CDCA5
239147_at	ARSK	228851_s_at	ENSA
225068_at	KLHL12	235005_at	MGC4562
202310_s_at	COL1A1	229119_s_at	LOC125150
226978_at	PPARA	222475_at	SAP30BP
1552797_s_at	PROM2	1564520_s_at	PRMT5
221689_s_at	PIGP	209735_at	ABCG2
214455_at	HIST1H2BC	225791_at	---
202357_s_at	CFB	1552487_a_at	BNC1
223492_s_at	LRRFIP1	220795_s_at	KIAA1446
219186_at	ZBTB7A	205455_at	MST1R
210102_at	LOH11CR2A	241262_at	---
218181_s_at	MAP4K4	207105_s_at	PIK3R2
222422_s_at	NDFIP1	228020_at	FLJ20758
202366_at	ACADS	1559883_s_at	SAMHD1
237075_at	---	207610_s_at	EMR2
211530_x_at	HLA-G	206566_at	SLC7A1
227196_at	RHPN2	216375_s_at	ETV5
221794_at	DOCK6	219492_at	CHIC2
215555_at	C1orf63	212825_at	PAXIP1
221804_s_at	FAM45B /// FAM45A	205562_at	RPP38
		228762_at	LFNG
		222750_s_at	SRD5A2L
		218796_at	C20orf42
		201404_x_at	PSMB2
		1552739_s_at	ST7L
		211806_s_at	KCNJ15
		201053_s_at	PSMF1
		228289_at	BRD7
		203370_s_at	PDLIM7
		222195_s_at	C9orf156
		201703_s_at	PPP1R10
		218743_at	CHMP6
		220311_at	HEMK2
		200880_at	DNAJA1
		1556190_s_at	---
		219819_s_at	MRPS28
		231996_at	N4BP2
		208941_s_at	SEPHS1
		240063_at	LOC441046
		235760_at	---
		217930_s_at	TOLLIP
		1555581_a_at	TP73L
		232510_s_at	DPP3
		223274_at	---
		229068_at	CCT5
		200830_at	PSMD2
		204202_at	IQCE
		204023_at	RFC4
		206108_s_at	SFRS6
		227206_at	NDUFA10
		229978_at	LOC440338
		210092_at	MAGOH
		222010_at	TCP1
		205708_s_at	TRPM2
		232986_at	ZNF233
		219587_at	TTC12
		206139_at	PIK4CB
		204267_x_at	PKMYT1
		225828_at	LOC221955
		222742_s_at	RABL5
		209024_s_at	SYNCRIP
		208369_s_at	GCDH
		1555522_s_at	C2orf4
		206277_at	P2RY2
		200682_s_at	UBE2L3
		208643_s_at	XRCC5
		242873_at	KLRC4
		225307_at	ZNF511
		244461_at	SPECC1
		213679_at	FLJ13946
		226351_at	NSUN4
		227768_at	ZNF407 /// LOC653943
		223506_at	ZC3H8
		1570297_at	---
		206686_at	PDK1
		221965_at	MPHOSPH9
		204459_at	CSTF2
		205271_s_at	CCRK
		205519_at	WDR76
		203367_at	DUSP14
		208955_at	DUT
		201479_at	DKC1
		221621_at	LOC654434
		202309_at	MTHFD1
		231041_at	POLR1E
		204531_s_at	BRCA1
		203045_at	NINJ1
		200874_s_at	NOL5A
		221666_s_at	PYCARD
		221649_s_at	PPAN
		209158_s_at	PSCD2
		230974_at	DDX19B
		200628_s_at	WARS
		209440_at	PRPS1
		210463_x_at	TRMT1
		219168_s_at	PRR5
		214706_at	ZNF200
		1053_at	RFC2
		221539_at	EIF4EBP1
		208892_s_at	DUSP6
		210985_s_at	SP100
		213599_at	OIP5
		208381_s_at	SGPL1
		218670_at	PUS1
		239226_at	RTKN
		236624_at	---
		232270_at	C9orf3
		225807_at	JUB
		204466_s_at	SNCA
