# Supplementary material for: The Genomic Analysis of Lactic Acidosis and Acidosis Response in Human Cancers
Source: PLoS Genet. 2008 Dec 5;4(12):e1000293. doi: 10.1371/journal.pgen.1000293 (PMC2585811; doi:10.1371/journal.pgen.1000293)
Supplement: Table S7 — Gene sets enriched in the four expression datasets of breast cancers with high vs. low lactic acidosis pathways from the GSEA analysis. (0.05 MB XLS) [file pgen.1000293.s015.xls]

## Sheet: Sheet1
			High Lactic Acidosis								Low Lactic Acidosis
DataSets		NAME	GS	SIZE	ES	NES	NOM p-val	FDR q-val	FWER p-val		NAME	GS	SIZE	ES	NES	NOM p-val	FDR q-val	FWER p-val
Miller		NAME	GS	SIZE	ES	NES	NOM p-val	FDR q-val	FWER p-val		NAME	GS	SIZE	ES	NES	NOM p-val	FDR q-val	FWER p-val
		Valine, leucine and isoleucine degradation	Valine, leucine and isoleucine degradation	38	0.660711	2.12815	0	0.0103392	0.013		MYELIN_UP_LE	MYELIN_UP_LE	136	-0.52886	-1.82203	0.0221729	1	0.455
		Propanoate metabolism	Propanoate metabolism	35	0.612319	1.9322	0.0063425	0.126401	0.196		IL6_RAS_DOWN_CROONQUIST	IL6_RAS_DOWN_CROONQUIST	27	-0.791772	-1.73286	0.0107296	1	0.698
		VOXPHOS	VOXPHOS	92	0.581399	1.72803	0.0159046	0.739235	0.732		WNT_DB	WNT_DB	38	-0.565018	-1.70953	0.0189076	1	0.763
		MITOCHONDRIA	MITOCHONDRIA	463	0.518517	1.65589	0.0251046	0.96738	0.864		GOLDRATH_CELLCYCLE	GOLDRATH_CELLCYCLE	35	-0.623675	-1.70305	0.0345622	0.831536	0.783
		GOLDRATH_HP	GOLDRATH_HP	206	0.43367	1.62751	0.0211538	0.946043	0.903		Striated_muscle_contraction	Striated_muscle_contraction	26	-0.644988	-1.69019	0.0287611	0.738114	0.804
		Electron_Transport_Chain	Electron_Transport_Chain	111	0.41945	1.62281	0.0199601	0.810693	0.907		IL6_STARVE_UP_CROONQUIST	IL6_STARVE_UP_CROONQUIST	32	-0.752254	-1.66939	0.0322581	0.713661	0.844
		Oxidative phosphorylation	Oxidative phosphorylation	63	0.453421	1.61931	0.01875	0.712573	0.912		GENES_COMMON_BW_CB_MO_SHEPARD	GENES_COMMON_BW_CB_MO_SHEPARD	80	-0.515888	-1.6632	0.0361991	0.639219	0.852
		Glycogen_Metabolism	Glycogen_Metabolism	49	0.474121	1.58411	0.0420842	0.789506	0.958		BMYB_MORPHOLINO_UP_IN_CNT_SHEPARD	BMYB_MORPHOLINO_UP_IN_CNT_SHEPARD	208	-0.403457	-1.6606	0.0169133	0.56978	0.857
		proteasomePathway	proteasomePathway	32	0.615001	1.58347	0.0597302	0.705103	0.958		GPCRDB_Other	GPCRDB_Other	33	-0.503668	-1.58181	0.0451745	0.862191	0.945
		TARTE_PC	TARTE_PC	114	0.475762	1.57296	0.0583333	0.680208	0.967		TENEDINI_MK	TENEDINI_MK	63	-0.431632	-1.56096	0.0373444	0.883832	0.964
		PANCREAS_CHR12_AGUIRRE	PANCREAS_CHR12_AGUIRRE	74	0.497235	1.55061	0.0744681	0.71375	0.978		CELL_CYCLE	CELL_CYCLE	90	-0.499949	-1.54146	0.10245	0.899665	0.973
		Glycosphingolipid metabolism	Glycosphingolipid metabolism	32	0.532912	1.54055	0.0687204	0.694886	0.981		integrinPathway	integrinPathway	47	-0.443483	-1.53932	0.0529532	0.836006	0.975
		GLYCOGEN_METABOLISM	GLYCOGEN_METABOLISM	46	0.459781	1.51733	0.0541082	0.681675	0.983		PANCREAS_CHR9_AGUIRRE	PANCREAS_CHR9_AGUIRRE	38	-0.605989	-1.53226	0.105708	0.806373	0.976
		Proteasome_Degradation	Proteasome_Degradation	69	0.494157	1.50588	0.100791	0.680845	0.985		ZF_POS_REG_OF_CELL_PROLIF	ZF_POS_REG_OF_CELL_PROLIF	96	-0.390568	-1.5207	0.032967	0.802567	0.979
		5FU_IFN_RES	5FU_IFN_RES	53	0.390736	1.50546	0.07	0.640016	0.985		DNA_replication_Reactome	DNA_replication_Reactome	45	-0.565356	-1.48305	0.127563	0.921555	0.992
		XINACTIVATED_GENES	XINACTIVATED_GENES	38	0.531233	1.48467	0.106509	0.675908	0.987		ST_T_CELL_SIGNAL_TRANSDUCTION	ST_T_CELL_SIGNAL_TRANSDUCTION	43	-0.514561	-1.47231	0.0956522	0.917029	0.993
		BRENTANI_TRANSPORT_OF_VESICLES	BRENTANI_TRANSPORT_OF_VESICLES	36	0.488687	1.47343	0.0782609	0.673834	0.989		MOUSE_MYC_E2F1_DOWN	MOUSE_MYC_E2F1_DOWN	55	-0.427714	-1.47036	0.0617284	0.872048	0.993
		ST_GRANULE_CELL_SURVIVAL_PATHWAY	ST_GRANULE_CELL_SURVIVAL_PATHWAY	25	0.487152	1.45942	0.0938776	0.624599	0.991		MOUSE_MYC_TGFA_DOWN	MOUSE_MYC_TGFA_DOWN	57	-0.402071	-1.44241	0.0507812	0.952897	0.997
		COPD_DOWN_NING	COPD_DOWN_NING	187	0.35735	1.45752	0.0524109	0.60225	0.991		CRASH_AND_BURN_WT_SHEPARD	CRASH_AND_BURN_WT_SHEPARD	171	-0.372383	-1.44201	0.0917226	0.904491	0.997
		ST_P38_MAPK_PATHWAY	ST_P38_MAPK_PATHWAY	48	0.412763	1.45473	0.0572597	0.584455	0.991		Cell_cycle_KEGG	Cell_cycle_KEGG	99	-0.44967	-1.44031	0.143167	0.868629	0.998
Pawitan		TCA	TCA	28	-0.716182	-1.90696	0.00579151	0.5742	0.305		Nuclear_Receptors	Nuclear_Receptors	100	0.530828	2.01891	0	0.128877	0.102
		rabPathway	rabPathway	30	-0.597621	-1.75123	0.0164948	1	0.725		egfr_smrtePathway	egfr_smrtePathway	29	0.578062	1.84209	0.00823045	0.52842	0.482
		Citrate cycle (TCA cycle)	Citrate cycle (TCA cycle)	32	-0.627911	-1.71277	0.0221774	1	0.807		erythPathway	erythPathway	27	0.641715	1.8213	0.00407332	0.433091	0.529
		KREBS_TCA_CYCLE	KREBS_TCA_CYCLE	46	-0.573464	-1.70931	0.0402299	0.950419	0.812		WNT_SW480_UP	WNT_SW480_UP	110	0.449193	1.74693	0.00829876	0.660455	0.741
		arapPathway	arapPathway	43	-0.482383	-1.69572	0.00974659	0.838614	0.837		P53_UP_KANNAN	P53_UP_KANNAN	58	0.490368	1.71329	0.0152672	0.696616	0.811
		YAGI_AML_PROGNOSIS	YAGI_AML_PROGNOSIS	68	-0.453239	-1.69013	0.0095057	0.729728	0.847		Matrix_Metalloproteinases	Matrix_Metalloproteinases	42	0.58652	1.6808	0.0459559	0.731873	0.857
		actinyPathway	actinyPathway	32	-0.556386	-1.67356	0.0383838	0.71324	0.877		tob1Pathway	tob1Pathway	32	0.536506	1.6294	0.0366599	0.907183	0.929
		Fatty_Acid_Degradation	Fatty_Acid_Degradation	43	-0.506343	-1.67153	0.0267686	0.631238	0.879		IL6_STROMA_UP_CROONQUIST	IL6_STROMA_UP_CROONQUIST	85	0.574975	1.60731	0.0817844	0.9162	0.949
		Krebs_TCA_Cycle	Krebs_TCA_Cycle	53	-0.547326	-1.64627	0.046	0.668666	0.909		RAS_STROMA_DOWN_CROONQUIST	RAS_STROMA_DOWN_CROONQUIST	37	0.611221	1.56454	0.0753676	1	0.972
		Glutamate metabolism	Glutamate metabolism	45	-0.487987	-1.64479	0.021611	0.608047	0.913		Peptide_GPCRs	Peptide_GPCRs	110	0.422742	1.54826	0.0412574	1	0.982
		WNT_MOUSEHC11_UP	WNT_MOUSEHC11_UP	106	-0.39124	-1.63903	0.00974659	0.577788	0.918		BRENTANI_HORMONAL_FUNCTIONS	BRENTANI_HORMONAL_FUNCTIONS	29	0.56318	1.54523	0.0484211	0.994919	0.983
		RAPAMYCIN_DOWN_PENG	RAPAMYCIN_DOWN_PENG	380	-0.441228	-1.62312	0.0588235	0.588066	0.938		IFNG_5ENDOTHELIAL_UP	IFNG_5ENDOTHELIAL_UP	96	0.530835	1.54055	0.111984	0.939179	0.983
		Translation_Factors	Translation_Factors	95	-0.474297	-1.57932	0.0460922	0.722269	0.974		il7Pathway	il7Pathway	32	0.530957	1.518	0.0835118	0.991479	0.987
		ps1Pathway	ps1Pathway	25	-0.494482	-1.57638	0.0273973	0.68221	0.974		Small_ligand_GPCRs	Small_ligand_GPCRs	28	0.521143	1.51532	0.0446927	0.937034	0.987
		Mitochondrial_fatty_acid_betaoxidation	Mitochondrial_fatty_acid_betaoxidation	31	-0.532783	-1.53234	0.0734127	0.832756	0.987		HOXC8_DOWN_LEI	HOXC8_DOWN_LEI	25	0.55077	1.51167	0.0715596	0.894042	0.989
		Inositol phosphate metabolism	Inositol phosphate metabolism	38	-0.426551	-1.52919	0.0239411	0.794477	0.987		ER_UP_FRASOR	ER_UP_FRASOR	62	0.484671	1.47934	0.102362	1	0.997
		MYC_HUVEC_SAGE_ARRAY_UP	MYC_HUVEC_SAGE_ARRAY_UP	77	-0.488597	-1.52526	0.0977131	0.76302	0.987		IFNA_HEPATO_UP	IFNA_HEPATO_UP	64	0.481149	1.47676	0.116054	0.958838	0.997
		FATTY_ACID_DEGRADATION	FATTY_ACID_DEGRADATION	38	-0.474873	-1.51731	0.0675676	0.753189	0.989		SA_DAG1	SA_DAG1	25	0.535062	1.47636	0.098646	0.907716	0.997
		Pyruvate metabolism	Pyruvate metabolism	56	-0.448358	-1.50587	0.067623	0.759452	0.992		CA_NF_AT_SIGNALLING	CA_NF_AT_SIGNALLING	177	0.333656	1.45358	0.035343	0.971494	0.998
		INSULIN_2F_UP_ROME	INSULIN_2F_UP_ROME	349	-0.35098	-1.48117	0.0428571	0.826853	0.995		GPCRDB_Class_A_Rhodopsin_like	GPCRDB_Class_A_Rhodopsin_like	233	0.362667	1.4204	0.0678295	1	1
Sotitriou		NAME	GS	SIZE	ES	NES	NOM p-val	FDR q-val	FWER p-val		NAME	GS	SIZE	ES	NES	NOM p-val	FDR q-val	FWER p-val
		KREBS_TCA_CYCLE	KREBS_TCA_CYCLE	46	-0.727934	-2.13522	0	0.013919	0.014		Matrix_Metalloproteinases	Matrix_Metalloproteinases	42	0.656313	1.95906	0.00383877	0.249186	0.178
		Krebs_TCA_Cycle	Krebs_TCA_Cycle	53	-0.712994	-2.11189	0	0.0123802	0.022		IL6_STROMA_UP_CROONQUIST	IL6_STROMA_UP_CROONQUIST	85	0.632709	1.86838	0.0104384	0.356258	0.392
		Citrate cycle (TCA cycle)	Citrate cycle (TCA cycle)	32	-0.756248	-2.05937	0	0.0216024	0.05		SA_DAG1	SA_DAG1	25	0.668633	1.83765	0.00385356	0.331586	0.48
		ELECTRON_TRANSPORT_CHAIN	ELECTRON_TRANSPORT_CHAIN	124	-0.650557	-2.0026	0.00195695	0.0396858	0.109		GPCRS_CLASS_A_RHODOPSIN_LIKE	GPCRS_CLASS_A_RHODOPSIN_LIKE	206	0.489708	1.83512	0.00201207	0.255659	0.489
		TCA	TCA	28	-0.744959	-2.00046	0	0.032587	0.113		PASSERINI_EM	PASSERINI_EM	65	0.662823	1.82875	0.0225873	0.219199	0.516
		Electron_Transport_Chain	Electron_Transport_Chain	132	-0.644752	-1.98605	0.00196464	0.0325128	0.127		mta3Pathway	mta3Pathway	27	0.651243	1.80144	0.00922509	0.236711	0.597
		MYC_HUVEC_SAGE_ARRAY_UP	MYC_HUVEC_SAGE_ARRAY_UP	77	-0.644515	-1.97406	0.00603622	0.0322672	0.142		ER_UP_FRASOR	ER_UP_FRASOR	62	0.589517	1.80003	0.0267176	0.206051	0.602
		VOXPHOS	VOXPHOS	125	-0.624327	-1.93841	0.00392157	0.0420655	0.194		Inflammatory_Response_Pathway	Inflammatory_Response_Pathway	59	0.579846	1.76066	0.0148936	0.26179	0.702
		RAPAMYCIN_DOWN_PENG	RAPAMYCIN_DOWN_PENG	380	-0.530017	-1.93591	0	0.0387692	0.2		RAS_STROMA_DOWN_CROONQUIST	RAS_STROMA_DOWN_CROONQUIST	37	0.69538	1.75115	0.0155902	0.25079	0.723
		Valine, leucine and isoleucine degradation	Valine, leucine and isoleucine degradation	56	-0.567042	-1.87714	0.00191205	0.0699187	0.348		GPCRDB_Class_A_Rhodopsin_like	GPCRDB_Class_A_Rhodopsin_like	233	0.472403	1.73889	0.0019802	0.25125	0.756
		Translation_Factors	Translation_Factors	95	-0.562908	-1.86804	0.0102459	0.0710838	0.379		Statin_Pathway_PharmGKB	Statin_Pathway_PharmGKB	39	0.517141	1.69011	0.0204918	0.337595	0.856
		Oxidative phosphorylation	Oxidative phosphorylation	84	-0.573923	-1.86069	0.0095057	0.0708951	0.402		GPCRDB_Other	GPCRDB_Other	82	0.463755	1.67107	0.00821355	0.361245	0.889
		Pyruvate metabolism	Pyruvate metabolism	56	-0.551921	-1.84934	0.00652174	0.0724028	0.432		Nitrogen metabolism	Nitrogen metabolism	39	0.517823	1.66763	0.010989	0.342015	0.892
		Mitochondrial_fatty_acid_betaoxidation	Mitochondrial_fatty_acid_betaoxidation	31	-0.602115	-1.76041	0.0218254	0.16315	0.686		EMT_UP_JECHLINGER	EMT_UP_JECHLINGER	98	0.511377	1.6624	0.0414938	0.331266	0.904
		MYC_DATABASE_UP	MYC_DATABASE_UP	51	-0.588479	-1.75138	0.0103306	0.166638	0.708		PASSERINI_ADHESION	PASSERINI_ADHESION	60	0.534233	1.60277	0.0693277	0.469672	0.956
		Propanoate metabolism	Propanoate metabolism	49	-0.533727	-1.75053	0.0238095	0.157578	0.709		CBF_ROSS	CBF_ROSS	157	0.398687	1.60112	0.014	0.445762	0.959
		Butanoate metabolism	Butanoate metabolism	45	-0.512886	-1.73664	0.0127932	0.169103	0.739		TENEDINI_MK	TENEDINI_MK	116	0.375983	1.59461	0.00619835	0.439117	0.965
		UEDA_MOUSE_LIVER	UEDA_MOUSE_LIVER	216	-0.358351	-1.67359	0.00210526	0.264249	0.861		PML_RAR_ROSS	PML_RAR_ROSS	167	0.394977	1.59122	0.014433	0.423012	0.966
		PANCREAS_CHR1_AGUIRRE	PANCREAS_CHR1_AGUIRRE	46	-0.610879	-1.67015	0.0273438	0.257046	0.866		Small_ligand_GPCRs	Small_ligand_GPCRs	28	0.534063	1.58814	0.037037	0.407939	0.966
		Aminoacyl_tRNA biosynthesis	Aminoacyl_tRNA biosynthesis	30	-0.661473	-1.66631	0.0260521	0.251577	0.872		Monoamine_GPCRs	Monoamine_GPCRs	49	0.502212	1.58469	0.0351562	0.396208	0.968
Wang		NAME	GS	SIZE	ES	NES	NOM p-val	FDR q-val	FWER p-val		NAME	GS	SIZE	ES	NES	NOM p-val	FDR q-val	FWER p-val
		TNFA_5ENDOTHELIAL_DOWN	TNFA_5ENDOTHELIAL_DOWN	124	0.56267	2.04528	0	0.125159	0.068		BRENTANI_CELL_CYCLE	BRENTANI_CELL_CYCLE	160	-0.594013	-2.39301	0	0	0
		deathPathway	deathPathway	70	0.557762	2.0439	0	0.0625797	0.068		MYELIN_UP_LE	MYELIN_UP_LE	165	-0.659542	-2.34335	0	0	0
		FATTY_ACID_METABOLISM	FATTY_ACID_METABOLISM	38	0.571257	1.9208	0.00200401	0.17412	0.232		HYPOXIA_DOWN_MANALO	HYPOXIA_DOWN_MANALO	173	-0.675489	-2.25683	0	0.000769078	0.003
		Valine, leucine and isoleucine degradation	Valine, leucine and isoleucine degradation	56	0.521672	1.80306	0.0105042	0.434444	0.536		CELL_CYCLE	CELL_CYCLE	132	-0.647367	-2.22956	0	0.00101126	0.005
		RAS_STROMA_UP_CROONQUIST	RAS_STROMA_UP_CROONQUIST	46	0.523815	1.80302	0.00847458	0.347555	0.536		DNA_replication_Reactome	DNA_replication_Reactome	69	-0.727627	-2.21793	0	0.000809007	0.005
		HTERT_DOWN_SMITH	HTERT_DOWN_SMITH	129	0.427458	1.77287	0.00201613	0.378435	0.62		Pyrimidine metabolism	Pyrimidine metabolism	88	-0.578812	-2.19966	0	0.000954452	0.007
		TARTE_BCELL	TARTE_BCELL	62	0.58305	1.77064	0.0253165	0.33269	0.631		IL6_RAS_DOWN_CROONQUIST	IL6_RAS_DOWN_CROONQUIST	33	-0.906571	-2.19796	0	0.000818101	0.007
		ST_DICTYOSTELIUM_DISCOIDEUM_CAMP_CHEMOTAXIS_PATHWAY	ST_DICTYOSTELIUM_DISCOIDEUM_CAMP_CHEMOTAXIS_PATHWAY	60	0.467548	1.76137	0.00431965	0.317299	0.658		Cell_cycle_KEGG	Cell_cycle_KEGG	153	-0.587998	-2.14388	0	0.00191887	0.018
		il7Pathway	il7Pathway	32	0.572265	1.7495	0.0313808	0.311571	0.691		IL6_STARVE_UP_CROONQUIST	IL6_STARVE_UP_CROONQUIST	46	-0.884706	-2.1368	0	0.00182452	0.019
		CBF_MYH_ROSS	CBF_MYH_ROSS	110	0.519259	1.73717	0.0432099	0.311328	0.721		GENES_COMMON_BW_CB_MO_SHEPARD	GENES_COMMON_BW_CB_MO_SHEPARD	110	-0.593806	-2.12862	0	0.00180348	0.02
		IFNG_5ENDOTHELIAL_UP	IFNG_5ENDOTHELIAL_UP	96	0.587483	1.72207	0.0405983	0.319446	0.758		E2F1_CHIP	E2F1_CHIP	69	-0.742197	-2.12162	0	0.00177084	0.022
		LK_UP_MAGRANGEAS	LK_UP_MAGRANGEAS	30	0.554785	1.7154	0.00806452	0.308353	0.771		BMYB_MORPHOLINO_UP_IN_CNT_SHEPARD	BMYB_MORPHOLINO_UP_IN_CNT_SHEPARD	273	-0.472379	-2.11572	0	0.00171959	0.024
		LU_IL4BCELL	LU_IL4BCELL	112	0.448152	1.7127	0.0167015	0.291713	0.78		LEUCINE_DOWN_PENG	LEUCINE_DOWN_PENG	313	-0.52135	-2.06699	0.00621118	0.00358135	0.05
		ST_TUMOR_NECROSIS_FACTOR_PATHWAY	ST_TUMOR_NECROSIS_FACTOR_PATHWAY	57	0.515385	1.71157	0.021097	0.27386	0.783		MYC_P493_TET_UP	MYC_P493_TET_UP	85	-0.638887	-2.06148	0.00206186	0.00362899	0.053
		Glycosphingolipid metabolism	Glycosphingolipid metabolism	41	0.502905	1.69695	0.0190476	0.286759	0.81		GOLDRATH_CELLCYCLE	GOLDRATH_CELLCYCLE	52	-0.737081	-2.05947	0.00199601	0.00358087	0.056
		tnfr2Pathway	tnfr2Pathway	28	0.532488	1.69098	0.0184805	0.282158	0.826		Glycolysis_and_Gluconeogenesis	Glycolysis_and_Gluconeogenesis	71	-0.58983	-2.05343	0.00404858	0.00361334	0.06
		ANDROGEN_UP_NELSON	ANDROGEN_UP_NELSON	115	0.415486	1.68512	0.0105042	0.278183	0.836		CRASH_AND_BURN_WT_SHEPARD	CRASH_AND_BURN_WT_SHEPARD	258	-0.481179	-2.0504	0.00194175	0.00352937	0.061
		XINACTIVATED_GENES	XINACTIVATED_GENES	46	0.540417	1.67384	0.0474308	0.28456	0.855		MA_BREAST	MA_BREAST	36	-0.790416	-2.01608	0	0.00568771	0.097
		ST_ERK1_ERK2_MAPK_PATHWAY	ST_ERK1_ERK2_MAPK_PATHWAY	51	0.465096	1.66804	0.020316	0.282584	0.867		Purine metabolism	Purine metabolism	191	-0.442024	-2.00771	0	0.00602877	0.104
		WNT_MOUSEHC11_DOWN	WNT_MOUSEHC11_DOWN	120	0.411305	1.64179	0.0175097	0.323668	0.901		G1_to_S_cell_cycle_Reactome	G1_to_S_cell_cycle_Reactome	113	-0.505372	-1.96219	0	0.0092672	0.162
