# Supplementary material for: The Genomic Analysis of Lactic Acidosis and Acidosis Response in Human Cancers
Source: PLoS Genet. 2008 Dec 5;4(12):e1000293. doi: 10.1371/journal.pgen.1000293 (PMC2585811; doi:10.1371/journal.pgen.1000293)
Supplement: Table S8 — The GO terms enriched for genes used for the analysis of glycolysis pathways. (0.02 MB TXT) [file pgen.1000293.s016.txt]

#	Annotation	Total Genes With Ann	Your Genes (With Ann)	Your Genes (No Ann)	Genome (With Ann)	Genome (No Ann)	ln(Bayes factor)	neg ln(p value)	FE: neg ln(p value)	FE: neg ln(FDR)	Genes
1	GO:0006096 [8]: glycolysis	33	33	11	13	12222	173.73	11.17	177.52	172.69	ALDOA ALDOB ALDOC BPGM ENO1 ENO1B ENO2 ENO3 FLJ22761 GAPD GCK GPI HK1 HK2 HK3 LDHA LDHAL6A LDHAL6B LDHB LDHC PDHA1 PDHA2 PDHB PFKL PFKM PFKP PGAM1 PGAM2 PGK1 PGK2 PKLR PKM2 TPI1
2	GO:0006006 [8]: glucose metabolism	37	37	7	46	12189	173.15	11.17	176.95	172.69	ALDOA ALDOB ALDOC BPGM ENO1 ENO1B ENO2 ENO3 FLJ22761 GAPD GCK GPI HK1 HK2 HK3 LDHA LDHAL6A LDHAL6B LDHB LDHC PDHA1 PDHA2 PDHB PDK1 PDK2 PDK3 PDK4 PFKL PFKM PFKP PGAM1 PGAM2 PGK1 PGK2 PKLR PKM2 TPI1
3	GO:0006007 [9]: glucose catabolism	33	33	11	23	12212	163.39	11.17	167.19	163.34	ALDOA ALDOB ALDOC BPGM ENO1 ENO1B ENO2 ENO3 FLJ22761 GAPD GCK GPI HK1 HK2 HK3 LDHA LDHAL6A LDHAL6B LDHB LDHC PDHA1 PDHA2 PDHB PFKL PFKM PFKP PGAM1 PGAM2 PGK1 PGK2 PKLR PKM2 TPI1
4	GO:0019318 [7]: hexose metabolism	37	37	7	78	12157	158.07	11.17	161.87	158.31	ALDOA ALDOB ALDOC BPGM ENO1 ENO1B ENO2 ENO3 FLJ22761 GAPD GCK GPI HK1 HK2 HK3 LDHA LDHAL6A LDHAL6B LDHB LDHC PDHA1 PDHA2 PDHB PDK1 PDK2 PDK3 PDK4 PFKL PFKM PFKP PGAM1 PGAM2 PGK1 PGK2 PKLR PKM2 TPI1
5	GO:0005996 [6]: monosaccharide metabolism	37	37	7	82	12153	156.56	11.17	160.36	157.02	ALDOA ALDOB ALDOC BPGM ENO1 ENO1B ENO2 ENO3 FLJ22761 GAPD GCK GPI HK1 HK2 HK3 LDHA LDHAL6A LDHAL6B LDHB LDHC PDHA1 PDHA2 PDHB PDK1 PDK2 PDK3 PDK4 PFKL PFKM PFKP PGAM1 PGAM2 PGK1 PGK2 PKLR PKM2 TPI1
6	GO:0019320 [8]: hexose catabolism	33	33	11	32	12203	156.36	11.17	160.16	157	ALDOA ALDOB ALDOC BPGM ENO1 ENO1B ENO2 ENO3 FLJ22761 GAPD GCK GPI HK1 HK2 HK3 LDHA LDHAL6A LDHAL6B LDHB LDHC PDHA1 PDHA2 PDHB PFKL PFKM PFKP PGAM1 PGAM2 PGK1 PGK2 PKLR PKM2 TPI1
7	GO:0046164 [6]: alcohol catabolism	33	33	11	33	12202	155.67	11.17	159.46	156.59	ALDOA ALDOB ALDOC BPGM ENO1 ENO1B ENO2 ENO3 FLJ22761 GAPD GCK GPI HK1 HK2 HK3 LDHA LDHAL6A LDHAL6B LDHB LDHC PDHA1 PDHA2 PDHB PFKL PFKM PFKP PGAM1 PGAM2 PGK1 PGK2 PKLR PKM2 TPI1
8	GO:0046365 [7]: monosaccharide catabolism	33	33	11	33	12202	155.67	11.17	159.46	156.59	ALDOA ALDOB ALDOC BPGM ENO1 ENO1B ENO2 ENO3 FLJ22761 GAPD GCK GPI HK1 HK2 HK3 LDHA LDHAL6A LDHAL6B LDHB LDHC PDHA1 PDHA2 PDHB PFKL PFKM PFKP PGAM1 PGAM2 PGK1 PGK2 PKLR PKM2 TPI1
9	GO:0016052 [6]: carbohydrate catabolism	33	33	11	54	12181	143.79	11.17	147.59	144.95	ALDOA ALDOB ALDOC BPGM ENO1 ENO1B ENO2 ENO3 FLJ22761 GAPD GCK GPI HK1 HK2 HK3 LDHA LDHAL6A LDHAL6B LDHB LDHC PDHA1 PDHA2 PDHB PFKL PFKM PFKP PGAM1 PGAM2 PGK1 PGK2 PKLR PKM2 TPI1
10	GO:0044275 [7]: cellular carbohydrate catabolism	33	33	11	54	12181	143.79	11.17	147.59	144.95	ALDOA ALDOB ALDOC BPGM ENO1 ENO1B ENO2 ENO3 FLJ22761 GAPD GCK GPI HK1 HK2 HK3 LDHA LDHAL6A LDHAL6B LDHB LDHC PDHA1 PDHA2 PDHB PFKL PFKM PFKP PGAM1 PGAM2 PGK1 PGK2 PKLR PKM2 TPI1
11	GO:0006092 [7]: main pathways of carbohydrate metabolism	33	33	11	60	12175	141.08	11.17	144.88	142.32	ALDOA ALDOB ALDOC BPGM ENO1 ENO1B ENO2 ENO3 FLJ22761 GAPD GCK GPI HK1 HK2 HK3 LDHA LDHAL6A LDHAL6B LDHB LDHC PDHA1 PDHA2 PDHB PFKL PFKM PFKP PGAM1 PGAM2 PGK1 PGK2 PKLR PKM2 TPI1
12	GO:0006066 [5]: alcohol metabolism	37	37	7	183	12052	130.82	11.17	134.61	132.15	ALDOA ALDOB ALDOC BPGM ENO1 ENO1B ENO2 ENO3 FLJ22761 GAPD GCK GPI HK1 HK2 HK3 LDHA LDHAL6A LDHAL6B LDHB LDHC PDHA1 PDHA2 PDHB PDK1 PDK2 PDK3 PDK4 PFKL PFKM PFKP PGAM1 PGAM2 PGK1 PGK2 PKLR PKM2 TPI1
13	GO:0015980 [6]: energy derivation by oxidation of organic compounds	33	33	11	105	12130	125.77	11.17	129.57	127.19	ALDOA ALDOB ALDOC BPGM ENO1 ENO1B ENO2 ENO3 FLJ22761 GAPD GCK GPI HK1 HK2 HK3 LDHA LDHAL6A LDHAL6B LDHB LDHC PDHA1 PDHA2 PDHB PFKL PFKM PFKP PGAM1 PGAM2 PGK1 PGK2 PKLR PKM2 TPI1
14	GO:0044262 [6]: cellular carbohydrate metabolism	37	37	7	221	12014	124.45	11.17	128.24	125.93	ALDOA ALDOB ALDOC BPGM ENO1 ENO1B ENO2 ENO3 FLJ22761 GAPD GCK GPI HK1 HK2 HK3 LDHA LDHAL6A LDHAL6B LDHB LDHC PDHA1 PDHA2 PDHB PDK1 PDK2 PDK3 PDK4 PFKL PFKM PFKP PGAM1 PGAM2 PGK1 PGK2 PKLR PKM2 TPI1
15	GO:0005975 [5]: carbohydrate metabolism	39	39	5	369	11866	117.04	11.17	120.84	118.6	ALDOA ALDOB ALDOC BPGM ENO1 ENO1B ENO2 ENO3 FLJ22761 GAPD GCK GCKR GPI HK1 HK2 HK3 KHK LDHA LDHAL6A LDHAL6B LDHB LDHC PDHA1 PDHA2 PDHB PDK1 PDK2 PDK3 PDK4 PFKL PFKM PFKP PGAM1 PGAM2 PGK1 PGK2 PKLR PKM2 TPI1
16	GO:0006091 [5]: generation of precursor metabolites and energy	34	34	10	535	11700	80.42	11.17	84.2	82.03	ALDOA ALDOB ALDOC BPGM ENO1 ENO1B ENO2 ENO3 FLJ22761 GAPD GCK GPI HK1 HK2 HK3 LDHA LDHAL6A LDHAL6B LDHB LDHC LDHD PDHA1 PDHA2 PDHB PFKL PFKM PFKP PGAM1 PGAM2 PGK1 PGK2 PKLR PKM2 TPI1
17	GO:0044265 [6]: cellular macromolecule catabolism	33	33	11	662	11573	69.54	11.17	73.33	71.21	ALDOA ALDOB ALDOC BPGM ENO1 ENO1B ENO2 ENO3 FLJ22761 GAPD GCK GPI HK1 HK2 HK3 LDHA LDHAL6A LDHAL6B LDHB LDHC PDHA1 PDHA2 PDHB PFKL PFKM PFKP PGAM1 PGAM2 PGK1 PGK2 PKLR PKM2 TPI1
18	GO:0009057 [5]: macromolecule catabolism	33	33	11	677	11558	68.84	11.17	72.62	70.56	ALDOA ALDOB ALDOC BPGM ENO1 ENO1B ENO2 ENO3 FLJ22761 GAPD GCK GPI HK1 HK2 HK3 LDHA LDHAL6A LDHAL6B LDHB LDHC PDHA1 PDHA2 PDHB PFKL PFKM PFKP PGAM1 PGAM2 PGK1 PGK2 PKLR PKM2 TPI1
19	GO:0044248 [5]: cellular catabolism	33	33	11	802	11433	63.5	11.17	67.27	65.27	ALDOA ALDOB ALDOC BPGM ENO1 ENO1B ENO2 ENO3 FLJ22761 GAPD GCK GPI HK1 HK2 HK3 LDHA LDHAL6A LDHAL6B LDHB LDHC PDHA1 PDHA2 PDHB PFKL PFKM PFKP PGAM1 PGAM2 PGK1 PGK2 PKLR PKM2 TPI1
20	GO:0009056 [4]: catabolism	33	33	11	876	11359	60.71	11.17	64.48	62.53	ALDOA ALDOB ALDOC BPGM ENO1 ENO1B ENO2 ENO3 FLJ22761 GAPD GCK GPI HK1 HK2 HK3 LDHA LDHAL6A LDHAL6B LDHB LDHC PDHA1 PDHA2 PDHB PFKL PFKM PFKP PGAM1 PGAM2 PGK1 PGK2 PKLR PKM2 TPI1
21	GO:0043170 [4]: macromolecule metabolism	39	39	5	3107	9128	37.06	11.17	40.81	38.9	ALDOA ALDOB ALDOC BPGM ENO1 ENO1B ENO2 ENO3 FLJ22761 GAPD GCK GCKR GPI HK1 HK2 HK3 KHK LDHA LDHAL6A LDHAL6B LDHB LDHC PDHA1 PDHA2 PDHB PDK1 PDK2 PDK3 PDK4 PFKL PFKM PFKP PGAM1 PGAM2 PGK1 PGK2 PKLR PKM2 TPI1
22	GO:0044260 [5]: cellular macromolecule metabolism	37	37	7	2949	9286	33.16	11.17	36.89	35.04	ALDOA ALDOB ALDOC BPGM ENO1 ENO1B ENO2 ENO3 FLJ22761 GAPD GCK GPI HK1 HK2 HK3 LDHA LDHAL6A LDHAL6B LDHB LDHC PDHA1 PDHA2 PDHB PDK1 PDK2 PDK3 PDK4 PFKL PFKM PFKP PGAM1 PGAM2 PGK1 PGK2 PKLR PKM2 TPI1
23	GO:0008152 [3]: metabolism	43	43	1	6922	5313	17.69	11.17	21.46	19.64	ALDOA ALDOB ALDOC BPGM ENO1 ENO1B ENO2 ENO3 ENOSF1 FLJ22761 GAPD GCK GCKR GPI HK1 HK2 HK3 KHK LDHA LDHAL6A LDHAL6B LDHB LDHC LDHD MGC5352 PDHA1 PDHA2 PDHB PDHX PDK1 PDK2 PDK3 PDK4 PFKL PFKM PFKP PGAM1 PGAM2 PGK1 PGK2 PKLR PKM2 TPI1
24	GO:0006100 [8]: tricarboxylic acid cycle intermediate metabolism	5	5	39	16	12219	14.72	11.17	18.51	16.74	LDHA LDHAL6A LDHAL6B LDHB LDHC
25	GO:0044238 [4]: primary metabolism	40	40	4	6246	5989	14.08	11.17	17.78	16.05	ALDOA ALDOB ALDOC BPGM ENO1 ENO1B ENO2 ENO3 FLJ22761 GAPD GCK GCKR GPI HK1 HK2 HK3 KHK LDHA LDHAL6A LDHAL6B LDHB LDHC LDHD PDHA1 PDHA2 PDHB PDK1 PDK2 PDK3 PDK4 PFKL PFKM PFKP PGAM1 PGAM2 PGK1 PGK2 PKLR PKM2 TPI1
26	GO:0006000 [8]: fructose metabolism	4	4	40	9	12226	12.32	11.17	16.12	14.43	ALDOA ALDOB ALDOC PFKL
27	GO:0044237 [4]: cellular metabolism	38	38	6	6527	5708	8.85	11.17	12.46	10.81	ALDOA ALDOB ALDOC BPGM ENO1 ENO1B ENO2 ENO3 FLJ22761 GAPD GCK GPI HK1 HK2 HK3 LDHA LDHAL6A LDHAL6B LDHB LDHC LDHD PDHA1 PDHA2 PDHB PDK1 PDK2 PDK3 PDK4 PFKL PFKM PFKP PGAM1 PGAM2 PGK1 PGK2 PKLR PKM2 TPI1
28	GO:0007154 [3]: cell communication	1	1	43	3474	8761	8.01	11.17	0	0	PDK1
29	GO:0007165 [4]: signal transduction	1	1	43	2825	9410	5.15	8.53	0	0	PDK1
30	GO:0050789 [2]: regulation of biological process	2	2	42	2865	9370	3.44	6.93	0	0	ENO1 PFKM
31	GO:0007582 [2]: physiological process	44	44	0	10418	1817	3.26	6.73	7.06	5.44	ALDOA ALDOB ALDOC BPGM ENO1 ENO1B ENO2 ENO3 ENOSF1 FLJ22761 GAPD GCK GCKR GPI HK1 HK2 HK3 KHK LDHA LDHAL6A LDHAL6B LDHB LDHC LDHD MGC5352 PDHA1 PDHA2 PDHB PDHX PDK1 PDK2 PDK3 PDK4 PFKL PFKM PFKP PGAM1 PGAM2 PGK1 PGK2 PKLR PKM2 SLC2A1 TPI1
32	GO:0006094 [8]: gluconeogenesis	2	2	42	13	12222	2.88	6.29	6.66	5.08	GPI TPI1
33	GO:0006139 [5]: nucleobase, nucleoside, nucleotide and nucleic acid metabolism	3	3	41	2964	9271	2.33	5.63	0	0	ENO1 LDHD TPI1
34	GO:0050791 [3]: regulation of physiological process	2	2	42	2551	9684	2.29	5.63	0	0	ENO1 PFKM
35	GO:0019319 [8]: hexose biosynthesis	2	2	42	19	12216	2.2	5.47	5.98	4.5	GPI TPI1
36	GO:0046165 [6]: alcohol biosynthesis	2	2	42	19	12216	2.2	5.47	5.98	4.5	GPI TPI1
37	GO:0046364 [7]: monosaccharide biosynthesis	2	2	42	19	12216	2.2	5.47	5.98	4.5	GPI TPI1
38	GO:0051179 [3]: localization	1	1	43	1984	10251	1.83	5.1	0	0	SLC2A1
39	GO:0006810 [4]: transport	1	1	43	1974	10261	1.8	5.06	0	0	SLC2A1
40	GO:0051234 [4]: establishment of localization	1	1	43	1976	10259	1.8	5.06	0	0	SLC2A1
41	GO:0006350 [6]: transcription	1	1	43	1968	10267	1.77	5.06	0	0	ENO1
42	GO:0050896 [3]: response to stimulus	1	1	43	1943	10292	1.68	4.95	0	0	GPI
43	GO:0019219 [5]: regulation of nucleobase, nucleoside, nucleotide and nucleic acid metabolism	1	1	43	1902	10333	1.53	4.78	0	0	ENO1
44	GO:0045449 [6]: regulation of transcription	1	1	43	1876	10359	1.44	4.69	0	0	ENO1
45	GO:0006351 [7]: transcription, DNA-dependent	1	1	43	1868	10367	1.42	4.69	0	0	ENO1
46	GO:0006941 [4]: striated muscle contraction	2	2	42	30	12205	1.39	4.65	5.15	3.7	ALDOA PGAM2
47	GO:0006355 [7]: regulation of transcription, DNA-dependent	1	1	43	1812	10423	1.2	4.51	0	0	ENO1
48	GO:0006110 [6]: regulation of glycolysis	1	1	43	1	12234	1.15	4.47	4.94	3.52	PFKM
49	GO:0007275 [2]: development	1	1	43	1786	10449	1.12	4.41	0	0	GPI
50	GO:0006732 [6]: coenzyme metabolism	3	3	41	117	12118	1.01	4.31	4.71	3.32	LDHD PDHA1 TPI1
51	GO:0050875 [3]: cellular physiological process	39	39	5	9056	3179	0.76	4.06	4.17	2.86	ALDOA ALDOB ALDOC BPGM ENO1 ENO1B ENO2 ENO3 FLJ22761 GAPD GCK GPI HK1 HK2 HK3 LDHA LDHAL6A LDHAL6B LDHB LDHC LDHD PDHA1 PDHA2 PDHB PDK1 PDK2 PDK3 PDK4 PFKL PFKM PFKP PGAM1 PGAM2 PGK1 PGK2 PKLR PKM2 SLC2A1 TPI1
52	GO:0019538 [5]: protein metabolism	4	4	40	2804	9431	0.68	4.01	0	0	PDK1 PDK2 PDK3 PDK4
53	GO:0044267 [6]: cellular protein metabolism	4	4	40	2783	9452	0.62	3.96	0.01	0	PDK1 PDK2 PDK3 PDK4
54	GO:0019222 [4]: regulation of metabolism	2	2	42	2036	10199	0.57	3.91	0	0	ENO1 PFKM
55	GO:0051186 [5]: cofactor metabolism	3	3	41	141	12094	0.54	3.87	4.22	2.88	LDHD PDHA1 TPI1
56	GO:0043283 [4]: biopolymer metabolism	1	1	43	1610	10625	0.5	3.82	0	0	PFKM
57	GO:0006002 [9]: fructose 6-phosphate metabolism	1	1	43	3	12232	0.45	3.77	4.25	2.89	PFKL
58	GO:0006084 [7]: acetyl-CoA metabolism	1	1	43	5	12230	0.05	3.4	3.85	2.56	PDHA1
59	GO:0050874 [3]: organismal physiological process	2	2	42	1842	10393	-0.02	0	0.01	0	BPGM GPI
60	GO:0016051 [6]: carbohydrate biosynthesis	2	2	42	72	12163	-0.17	0	3.55	2.29	GPI TPI1
61	GO:0006098 [8]: pentose-phosphate shunt	1	1	43	8	12227	-0.33	0	3.45	2.24	TPI1
62	GO:0006740 [10]: NADPH regeneration	1	1	43	8	12227	-0.33	0	3.45	2.24	TPI1
63	GO:0006739 [9]: NADPH metabolism	1	1	43	9	12226	-0.44	0	3.34	2.16	TPI1
64	GO:0009605 [4]: response to external stimulus	1	1	43	1262	10973	-0.64	0	0.01	0	GPI
65	GO:0015749 [6]: monosaccharide transport	1	1	43	13	12222	-0.76	0	3.02	1.89	SLC2A1
66	GO:0015758 [8]: glucose transport	1	1	43	13	12222	-0.76	0	3.02	1.89	SLC2A1
67	GO:0008645 [7]: hexose transport	1	1	43	13	12222	-0.76	0	3.02	1.89	SLC2A1
68	GO:0009894 [5]: regulation of catabolism	1	1	43	14	12221	-0.83	0	2.95	1.85	PFKM
69	GO:0006769 [8]: nicotinamide metabolism	1	1	43	15	12220	-0.89	0	2.89	1.81	TPI1
70	GO:0009653 [3]: morphogenesis	1	1	43	1149	11086	-0.98	0	0.01	0	GPI
71	GO:0019362 [7]: pyridine nucleotide metabolism	1	1	43	19	12216	-1.1	0	2.67	1.63	TPI1
72	GO:0007585 [4]: respiratory gaseous exchange	1	1	43	19	12216	-1.1	0	2.67	1.63	BPGM
73	GO:0006936 [3]: muscle contraction	2	2	42	135	12100	-1.19	0	2.45	1.47	ALDOA PGAM2
74	GO:0006099 [8]: tricarboxylic acid cycle	1	1	43	21	12214	-1.19	0	2.58	1.56	PDHB
75	GO:0008283 [4]: cell proliferation	1	1	43	1057	11178	-1.26	0	0.02	0	HK2
76	GO:0006733 [7]: oxidoreduction coenzyme metabolism	1	1	43	23	12212	-1.27	0	2.49	1.5	TPI1
77	GO:0006468 [8]: protein amino acid phosphorylation	4	4	40	533	11702	-1.3	0	2.08	1.21	PDK1 PDK2 PDK3 PDK4
78	GO:0005977 [8]: glycogen metabolism	1	1	43	25	12210	-1.34	0	2.42	1.46	PFKM
79	GO:0006073 [7]: glucan metabolism	1	1	43	26	12209	-1.37	0	2.38	1.44	PFKM
80	GO:0007242 [5]: intracellular signaling cascade	1	1	43	990	11245	-1.45	0	0.02	0	PDK1
81	GO:0006767 [6]: water-soluble vitamin metabolism	1	1	43	30	12205	-1.49	0	2.25	1.33	TPI1
82	GO:0009607 [4]: response to biotic stimulus	1	1	43	957	11278	-1.53	0	0.03	0	GPI
83	GO:0006112 [7]: energy reserve metabolism	1	1	43	32	12203	-1.55	0	2.19	1.3	PFKM
84	GO:0008643 [5]: carbohydrate transport	1	1	43	32	12203	-1.55	0	2.19	1.3	SLC2A1
85	GO:0009117 [6]: nucleotide metabolism	2	2	42	183	12052	-1.62	0	1.95	1.12	LDHD TPI1
86	GO:0009887 [4]: organogenesis	1	1	43	923	11312	-1.63	0	0.03	0	GPI
87	GO:0048513 [3]: organ development	1	1	43	923	11312	-1.63	0	0.03	0	GPI
88	GO:0016310 [7]: phosphorylation	4	4	40	633	11602	-1.65	0	1.65	0.95	PDK1 PDK2 PDK3 PDK4
89	GO:0044264 [6]: cellular polysaccharide metabolism	1	1	43	39	12196	-1.73	0	2.01	1.16	PFKM
90	GO:0005976 [5]: polysaccharide metabolism	1	1	43	42	12193	-1.78	0	1.94	1.12	PFKM
91	GO:0006766 [5]: vitamin metabolism	1	1	43	43	12192	-1.8	0	1.92	1.12	TPI1
92	GO:0006950 [4]: response to stress	1	1	43	849	11386	-1.83	0	0.04	0	GPI
93	GO:0006952 [5]: defense response	1	1	43	837	11398	-1.86	0	0.05	0	GPI
94	GO:0006753 [8]: nucleoside phosphate metabolism	1	1	43	47	12188	-1.88	0	1.84	1.07	LDHD
95	GO:0006754 [7]: ATP biosynthesis	1	1	43	47	12188	-1.88	0	1.84	1.07	LDHD
96	GO:0046034 [6]: ATP metabolism	1	1	43	51	12184	-1.94	0	1.77	1.01	LDHD
97	GO:0006633 [7]: fatty acid biosynthesis	1	1	43	52	12183	-1.95	0	1.75	1.01	TPI1
98	GO:0006793 [5]: phosphorus metabolism	4	4	40	778	11457	-1.97	0	1.18	0.73	PDK1 PDK2 PDK3 PDK4
99	GO:0006796 [6]: phosphate metabolism	4	4	40	778	11457	-1.97	0	1.18	0.73	PDK1 PDK2 PDK3 PDK4
100	GO:0006464 [7]: protein modification	4	4	40	1505	10730	-1.98	0	0.22	0	PDK1 PDK2 PDK3 PDK4
101	GO:0016053 [6]: organic acid biosynthesis	1	1	43	61	12174	-2.09	0	1.61	0.95	TPI1
102	GO:0046394 [7]: carboxylic acid biosynthesis	1	1	43	61	12174	-2.09	0	1.61	0.95	TPI1
103	GO:0006955 [4]: immune response	1	1	43	746	11489	-2.09	0	0.06	0	GPI
104	GO:0009145 [8]: purine nucleoside triphosphate biosynthesis	1	1	43	62	12173	-2.09	0	1.6	0.95	LDHD
105	GO:0009201 [8]: ribonucleoside triphosphate biosynthesis	1	1	43	62	12173	-2.09	0	1.6	0.95	LDHD
106	GO:0009206 [9]: purine ribonucleoside triphosphate biosynthesis	1	1	43	62	12173	-2.09	0	1.6	0.95	LDHD
107	GO:0006752 [7]: group transfer coenzyme metabolism	1	1	43	63	12172	-2.11	0	1.58	0.95	LDHD
108	GO:0009142 [7]: nucleoside triphosphate biosynthesis	1	1	43	63	12172	-2.11	0	1.58	0.95	LDHD
109	GO:0009987 [2]: cellular process	39	39	5	10908	1327	-2.11	0	0.42	0.05	ALDOA ALDOB ALDOC BPGM ENO1 ENO1B ENO2 ENO3 FLJ22761 GAPD GCK GPI HK1 HK2 HK3 LDHA LDHAL6A LDHAL6B LDHB LDHC LDHD PDHA1 PDHA2 PDHB PDK1 PDK2 PDK3 PDK4 PFKL PFKM PFKP PGAM1 PGAM2 PGK1 PGK2 PKLR PKM2 SLC2A1 TPI1
110	GO:0009144 [8]: purine nucleoside triphosphate metabolism	1	1	43	66	12169	-2.14	0	1.54	0.95	LDHD
111	GO:0009199 [8]: ribonucleoside triphosphate metabolism	1	1	43	66	12169	-2.14	0	1.54	0.95	LDHD
112	GO:0009205 [9]: purine ribonucleoside triphosphate metabolism	1	1	43	66	12169	-2.14	0	1.54	0.95	LDHD
113	GO:0007049 [5]: cell cycle	1	1	43	712	11523	-2.17	0	0.07	0	HK2
114	GO:0009141 [7]: nucleoside triphosphate metabolism	1	1	43	69	12166	-2.18	0	1.5	0.92	LDHD
115	GO:0009152 [8]: purine ribonucleotide biosynthesis	1	1	43	75	12160	-2.23	0	1.43	0.86	LDHD
116	GO:0009150 [8]: purine ribonucleotide metabolism	1	1	43	78	12157	-2.26	0	1.4	0.84	LDHD
117	GO:0006164 [7]: purine nucleotide biosynthesis	1	1	43	79	12156	-2.27	0	1.39	0.84	LDHD
118	GO:0006163 [7]: purine nucleotide metabolism	1	1	43	82	12153	-2.29	0	1.35	0.84	LDHD
119	GO:0009260 [7]: ribonucleotide biosynthesis	1	1	43	81	12154	-2.29	0	1.36	0.84	LDHD
120	GO:0009058 [4]: biosynthesis	3	3	41	986	11249	-2.3	0	0.36	0.01	GPI LDHD TPI1
121	GO:0044249 [5]: cellular biosynthesis	3	3	41	941	11294	-2.31	0	0.4	0.05	GPI LDHD TPI1
122	GO:0009259 [7]: ribonucleotide metabolism	1	1	43	85	12150	-2.32	0	1.32	0.82	LDHD
123	GO:0009108 [7]: coenzyme biosynthesis	1	1	43	89	12146	-2.35	0	1.28	0.79	LDHD
124	GO:0007599 [5]: hemostasis	1	1	43	90	12145	-2.36	0	1.27	0.79	GPI
125	GO:0050878 [4]: regulation of body fluids	1	1	43	100	12135	-2.43	0	1.19	0.73	GPI
126	GO:0051188 [6]: cofactor biosynthesis	1	1	43	103	12132	-2.45	0	1.16	0.72	LDHD
127	GO:0006629 [5]: lipid metabolism	1	1	43	552	11683	-2.5	0	0.14	0	TPI1
128	GO:0009059 [5]: macromolecule biosynthesis	2	2	42	591	11644	-2.51	0	0.46	0.08	GPI TPI1
129	GO:0043207 [5]: response to external biotic stimulus	1	1	43	501	11734	-2.59	0	0.17	0	GPI
130	GO:0009165 [6]: nucleotide biosynthesis	1	1	43	132	12103	-2.6	0	0.96	0.54	LDHD
131	GO:0006631 [6]: fatty acid metabolism	1	1	43	142	12093	-2.63	0	0.91	0.49	TPI1
132	GO:0009613 [5]: response to pest, pathogen or parasite	1	1	43	470	11765	-2.64	0	0.2	0	GPI
133	GO:0006959 [5]: humoral immune response	1	1	43	162	12073	-2.69	0	0.81	0.4	GPI
134	GO:0044255 [5]: cellular lipid metabolism	1	1	43	428	11807	-2.7	0	0.23	0	TPI1
135	GO:0006082 [5]: organic acid metabolism	1	1	43	413	11822	-2.72	0	0.25	0	TPI1
136	GO:0019752 [6]: carboxylic acid metabolism	1	1	43	411	11824	-2.72	0	0.25	0	TPI1
137	GO:0007399 [5]: neurogenesis	1	1	43	402	11833	-2.74	0	0.26	0	GPI
138	GO:0000074 [6]: regulation of cell cycle	1	1	43	397	11838	-2.74	0	0.27	0	HK2
139	GO:0008610 [6]: lipid biosynthesis	1	1	43	200	12035	-2.77	0	0.66	0.27	TPI1
140	GO:0006118 [6]: electron transport	1	1	43	354	11881	-2.78	0	0.32	0	LDHD
141	GO:0007264 [6]: small GTPase mediated signal transduction	1	1	43	240	11995	-2.8	0	0.54	0.16	PDK1
