# Supplementary material for: The Genomic Analysis of Lactic Acidosis and Acidosis Response in Human Cancers
Source: PLoS Genet. 2008 Dec 5;4(12):e1000293. doi: 10.1371/journal.pgen.1000293 (PMC2585811; doi:10.1371/journal.pgen.1000293)
Supplement: Table S9 — p-values for the changes in gene expression under lactic acidosis and hypoxia for the listed glycolysis genes. (0.02 MB XLS) [file pgen.1000293.s017.xls]

## Sheet: Sheet1
Gene Title	p value control vs. hypoxia	p value control vs.lactic acidosis
Glucose phosphate isomerase	0.6477	0.205545
aldolase A, fructose-bisphosphate pseudogene 2 /// aldolase A, fructose-bisphosphate pseudogene 2	0.386866	0.0214004
hexokinase 1	0.527362	0.191929
hexokinase domain containing 1	0.00717971	0.635436
aldolase B, fructose-bisphosphate	0.530664	0.245374
pyruvate dehydrogenase kinase, isozyme 2	0.00573665	0.199195
aldolase B, fructose-bisphosphate	0.0450393	0.0571728
pyruvate dehydrogenase complex, component X	0.0151214	0.470586
pyruvate dehydrogenase kinase, isozyme 4	0.584337	0.0460017
glucokinase (hexokinase 4) regulator	0.424263	0.673303
Pyruvate kinase, muscle	0.447344	0.662534
phosphofructokinase, muscle	0.447833	0.408041
ketohexokinase (fructokinase) /// ketohexokinase (fructokinase)	0.176672	0.962525
aldolase B, fructose-bisphosphate	0.53442	0.534277
phosphoglycerate mutase 2 (muscle)	0.29112	0.940104
phosphofructokinase, platelet	0.194545	0.163586
aldolase B, fructose-bisphosphate	0.438565	0.383619
glucose phosphate isomerase	0.00207138	0.0642486
aldolase A, fructose-bisphosphate	0.0401234	0.0267724
glyceraldehyde-3-phosphate dehydrogenase	0.000510689	0.742407
glyceraldehyde-3-phosphate dehydrogenase	0.00532245	0.981393
glyceraldehyde-3-phosphate dehydrogenase	0.000502696	0.912108
glyceraldehyde-3-phosphate dehydrogenase	0.0139676	0.816648
glyceraldehyde-3-phosphate dehydrogenase	0.0127411	0.845916
glyceraldehyde-3-phosphate dehydrogenase	0.0228776	0.800536
pyruvate dehydrogenase kinase, isozyme 3	0.00367415	0.230896
Pyruvate dehydrogenase kinase, isozyme 3	0.0150855	0.940339
hexokinase 2	0.126173	0.92936
aldolase C, fructose-bisphosphate	0.00139881	0.0732606
enolase 2 (gamma, neuronal)	0.00201842	0.384208
hexokinase domain containing 1	0.0460194	0.907966
aldolase A, fructose-bisphosphate	0.00226594	0.366632
solute carrier family 2 (facilitated glucose transporter), member 1	0.00323246	0.33837
pyruvate dehydrogenase kinase, isozyme 3	0.00833257	0.135915
enolase 1, (alpha)	0.0805333	0.492202
Phosphoglycerate kinase 1	0.0712967	0.0274072
pyruvate dehydrogenase kinase, isozyme 4	0.0347861	0.565236
glucokinase (hexokinase 4, maturity onset diabetes of the young 2)	0.0647178	0.771608
phosphoglycerate kinase 1	0.00291747	0.00840396
phosphoglycerate kinase 1	0.00528084	0.003456
phosphoglycerate kinase 1	0.00122911	0.0296653
phosphoglycerate kinase 1	0.0519293	0.0155852
lactate dehydrogenase A	0.000926838	0.0032332
enolase 3 (beta, muscle)	0.0130726	0.179994
triosephosphate isomerase 1	0.00541402	0.0190171
triosephosphate isomerase 1	0.00220368	0.00787921
phosphoglycerate mutase 1 (brain) /// similar to Phosphoglycerate mutase 1 (Phosphoglycerate mutase isozyme B) (PGAM-B) (BPG-dependent PGAM 1) /// similar to Phosphoglycerate mutase 1 (Phosphoglycerate mutase isozyme B) (PGAM-B) (BPG-dependent PGAM 1)	0.0023635	0.0126118
pyruvate dehydrogenase kinase, isozyme 1	0.0239503	0.00983984
enolase 1, (alpha)	0.00683494	0.00618395
pyruvate kinase, muscle	0.121001	0.00921621
aldolase B, fructose-bisphosphate	0.0133987	0.849436
Phosphoglycerate kinase 1	0.000134088	0.018472
enolase 1, (alpha)	0.00113546	0.144709
pyruvate kinase, liver and RBC	0.00525695	0.631254
pyruvate dehydrogenase (lipoamide) alpha 2	0.109166	0.393311
enolase superfamily member 1	0.628765	0.000658009
enolase superfamily member 1	0.425718	0.00618336
pyruvate dehydrogenase kinase, isozyme 4	0.340963	0.0385564
pyruvate dehydrogenase kinase, isozyme 1	0.822793	0.100144
Solute carrier family 2 (facilitated glucose transporter), member 1	0.722212	0.196519
2-deoxyribose-5-phosphate aldolase homolog (C. elegans)	0.507957	0.745345
2-deoxyribose-5-phosphate aldolase homolog (C. elegans)	0.636389	0.0909448
2,3-bisphosphoglycerate mutase /// 2,3-bisphosphoglycerate mutase	0.841524	0.026577
enolase superfamily member 1	0.0688134	0.145675
hexokinase 2	0.0693095	0.0241784
2,3-bisphosphoglycerate mutase	0.418967	0.0483599
phosphoglycerate mutase family member 5	0.47615	0.0282414
pyruvate dehydrogenase (lipoamide) alpha 1	0.0158709	0.056725
pyruvate dehydrogenase (lipoamide) beta	0.0270851	0.00924656
Pyruvate kinase, muscle	0.235206	0.621584
