# Supplementary material for: The Genomic Analysis of Lactic Acidosis and Acidosis Response in Human Cancers
Source: PLoS Genet. 2008 Dec 5;4(12):e1000293. doi: 10.1371/journal.pgen.1000293 (PMC2585811; doi:10.1371/journal.pgen.1000293)
Supplement: Table S10 — Connectivity map analysis of the lactic acidosis gene signatures. (0.09 MB XLS) [file pgen.1000293.s018.xls]

## Sheet: Connectivity Map of Lactic Acid
rank	batch	cmap name	dose	cells	score	up	down	ATC	instance ID
1	502	wortmannin	1 µM	MCF7	1	0.252	-0.364		977
2	513	thioridazine	10 µM	MCF7	0.992	0.218	-0.393	N05AC02	1068
3	502	rottlerin	10 µM	MCF7	0.968	0.248	-0.348		941
4	506	wortmannin	10 nM	MCF7	0.966	0.255	-0.34		1023
5	513	LY-294002	10 µM	MCF7	0.958	0.205	-0.385		1074
6	506	LY-294002	10 µM	MCF7	0.956	0.224	-0.365		1016
7	506	LY-294002	10 µM	MCF7	0.948	0.236	-0.348		1019
8	506	thioridazine	10 µM	MCF7	0.906	0.243	-0.315	N05AC02	1010
9	506	prochlorperazine	10 µM	MCF7	0.886	0.223	-0.323	N05AB04	995
10	505	colforsin	50 µM	MCF7	0.878	0.215	-0.326		913
11	513	LY-294002	10 µM	MCF7	0.875	0.177	-0.362		1077
12	513	LY-294002	10 µM	MCF7	0.86	0.179	-0.351		1065
13	505	wortmannin	10 nM	MCF7	0.859	0.274	-0.255		911
14	65	LY-294002	10 µM	PC3	0.846	0.199	-0.322		461
15	513	prochlorperazine	10 µM	MCF7	0.839	0.191	-0.326	N05AB04	1053
16	506	fluphenazine	10 µM	MCF7	0.836	0.205	-0.31	N05AB02	1017
17	514	trichostatin A	100 nM	MCF7	0.828	0.235	-0.275		1112
18	513	wortmannin	10 nM	MCF7	0.825	0.201	-0.307		1081
19	506	sirolimus	100 nM	MCF7	0.817	0.257	-0.246	L04AA10	1022
20	505	HC toxin	100 nM	MCF7	0.812	0.248	-0.252		909
21	513	valproic acid	1 mM	MCF7	0.807	0.231	-0.266	N03AG01	1047
22	513	fulvestrant	10 nM	MCF7	0.807	0.225	-0.272	L02BA03	1076
23	504	wortmannin	1 µM	MCF7	0.805	0.285	-0.211		869
24	505	rottlerin	10 µM	MCF7	0.805	0.209	-0.287		914
25	502	5224221	12 µM	MCF7	0.799	0.17	-0.322		956
26	513	trichostatin A	1 µM	MCF7	0.795	0.228	-0.262		1072
27	505	trifluoperazine	10 µM	MCF7	0.787	0.168	-0.317	N05AB06	910
28	514	cytochalasin B	21 µM	MCF7	0.779	0.195	-0.285		1122
29	506	sirolimus	100 nM	MCF7	0.778	0.144	-0.335	L04AA10	1001
30	513	vorinostat	10 µM	MCF7	0.774	0.242	-0.235		1058
31	513	fluphenazine	10 µM	MCF7	0.769	0.176	-0.298	N05AB02	1075
32	502	resveratrol	10 µM	MCF7	0.766	0.157	-0.315		958
33	513	fulvestrant	1 µM	MCF7	0.763	0.126	-0.344	L02BA03	1043
34	504	resveratrol	10 µM	MCF7	0.761	0.191	-0.278		841
35	513	trichostatin A	100 nM	MCF7	0.756	0.179	-0.287		1050
36	513	troglitazone	10 µM	MCF7	0.753	0.205	-0.259	A10BG01	1070
37	513	sirolimus	100 nM	MCF7	0.752	0.141	-0.322	L04AA10	1080
38	502	trichostatin A	1 µM	MCF7	0.742	0.2	-0.257		981
39	506	valproic acid	1 mM	MCF7	0.742	0.195	-0.262	N03AG01	989
40	505	5114445	10 µM	MCF7	0.74	0.141	-0.315		901
41	505	pararosaniline	10 µM	MCF7	0.734	0.173	-0.279		893
42	506	trichostatin A	100 nM	MCF7	0.729	0.163	-0.286		992
43	505	17-allylamino-geldanamycin	1 µM	MCF7	0.724	0.178	-0.268		916
44	513	sirolimus	100 nM	MCF7	0.724	0.112	-0.334	L04AA10	1059
45	505	5109870	25 µM	MCF7	0.722	0.205	-0.24		904
46	506	trifluoperazine	10 µM	MCF7	0.716	0.117	-0.324	N05AB06	1004
47	514	BW-B70C	32 µM	MCF7	0.703	0.246	-0.187		1132
48	506	trichostatin A	1 µM	MCF7	0.703	0.213	-0.22		1014
49	506	vorinostat	10 µM	MCF7	0.695	0.2	-0.228		1000
50	504	oxaprozin	300 µM	MCF7	0.692	0.132	-0.294	M01AE12	863
51	108	monastrol	100 µM	MCF7	0.687	0.177	-0.246		627
52	502	pyrvinium	1 µM	MCF7	0.687	0.127	-0.296	P02CX01	978
53	101	LM-1685	10 µM	MCF7	0.687	0.12	-0.303		612
54	514	tyrphostin AG-1478	32 µM	MCF7	0.683	0.22	-0.201		1141
55	35	LY-294002	10 µM	HL60	0.683	0.107	-0.314		361
56	63	valproic acid	1 mM	PC3	0.675	0.128	-0.288	N03AG01	458
57	504	carbamazepine	100 nM	MCF7	0.675	0.112	-0.304	N03AF01	835
58	55	LY-294002	10 µM	PC3	0.674	0.108	-0.307		429
59	95	resveratrol	50 µM	MCF7	0.672	0.179	-0.235		595
60	505	sirolimus	100 nM	MCF7	0.67	0.183	-0.23	L04AA10	921
61	504	rottlerin	10 µM	MCF7	0.67	0.105	-0.308		825
62	504	trichostatin A	1 µM	MCF7	0.669	0.194	-0.218		873
63	504	depudecin	1 µM	MCF7	0.661	0.135	-0.272		874
64	101	5666823	100 µM	MCF7	0.659	0.165	-0.241		609
65	42	sirolimus	100 nM	ssMCF7	0.657	0.112	-0.293	L04AA10	402
66	505	calmidazolium	5 µM	MCF7	0.654	0.11	-0.293		906
67	26b	LY-294002	10 µM	MCF7	0.651	0.189	-0.212		328
68	502	oxaprozin	300 µM	MCF7	0.651	0.146	-0.255	M01AE12	971
69	53	staurosporine	100 nM	MCF7	0.649	0.133	-0.267		423
70	506	monorden	100 nM	MCF7	0.648	0.134	-0.265		999
71	506	valproic acid	200 µM	MCF7	0.648	0.115	-0.284	N03AG01	994
72	513	15-delta prostaglandin J2	10 µM	MCF7	0.644	0.124	-0.273		1069
73	506	valproic acid	500 µM	MCF7	0.643	0.24	-0.156	N03AG01	1020
74	513	17-allylamino-geldanamycin	1 µM	MCF7	0.643	0.152	-0.244		1063
75	504	5224221	12 µM	MCF7	0.64	0.139	-0.255		839
76	513	geldanamycin	1 µM	MCF7	0.631	0.13	-0.259		1066
77	505	clotrimazole	50 µM	MCF7	0.63	0.157	-0.231	G01A D01A A01A	905
78	506	17-allylamino-geldanamycin	1 µM	MCF7	0.63	0.135	-0.253		998
79	506	15-delta prostaglandin J2	10 µM	MCF7	0.63	0.123	-0.265		1011
80	506	17-allylamino-geldanamycin	1 µM	MCF7	0.628	0.157	-0.23		1006
81	505	5140203	15 µM	MCF7	0.628	0.155	-0.232		908
82	71	LY-294002	10 µM	SKMEL5	0.625	0.155	-0.23		501
83	506	troglitazone	10 µM	MCF7	0.622	0.142	-0.241	A10BG01	1012
84	506	17-allylamino-geldanamycin	1 µM	MCF7	0.622	0.129	-0.254		1005
85	44	sodium phenylbutyrate	1 mM	HL60	0.619	0.159	-0.222	A16AX03	411
86	31	2-deoxy-D-glucose	10 mM	MCF7	0.619	0.155	-0.226		344
87	504	17-allylamino-geldanamycin	1 µM	MCF7	0.617	0.122	-0.258		831
88	504	pyrvinium	1 µM	MCF7	0.614	0.148	-0.23	P02CX01	870
89	506	fulvestrant	1 µM	MCF7	0.61	0.172	-0.204	L02BA03	985
90	2	valproic acid	1 mM	MCF7	0.607	0.218	-0.156	N03AG01	23
91	502	ionomycin	2 µM	MCF7	0.607	0.21	-0.164		979
92	514	monensin	11 µM	MCF7	0.604	0.18	-0.192		1105
93	502	geldanamycin	1 µM	MCF7	0.602	0.171	-0.2		972
94	28	trichostatin A	100 nM	MCF7	0.602	0.154	-0.217		331
95	117	monastrol	100 µM	MCF7	0.601	0.145	-0.225		681
96	44	valproic acid	1 mM	HL60	0.594	0.159	-0.207	N03AG01	409
97	28	trichostatin A	100 nM	MCF7	0.593	0.209	-0.156		332
98	53	trifluoperazine	10 µM	MCF7	0.593	0.163	-0.202	N05AB06	421
99	513	nordihydroguaiaretic acid	1 µM	MCF7	0.584	0.184	-0.176		1061
100	62	prochlorperazine	10 µM	MCF7	0.583	0.125	-0.234	N05AB04	455
101	504	5248896	11 µM	MCF7	0.583	0.122	-0.237		838
102	60	trichostatin A	100 nM	PC3	0.581	0.163	-0.195		448
103	101	monastrol	100 µM	MCF7	0.578	0.133	-0.223		610
104	46	thioridazine	10 µM	MCF7	0.578	0.126	-0.23	N05AC02	417
105	120	colforsin	50 µM	HL60	0.576	0.066	-0.289		783
106	75	gefitinib	10 µM	HL60	0.573	0.109	-0.244	L01XX31	541
107	506	clozapine	10 µM	MCF7	0.571	0.126	-0.226	N05AH02	1009
108	5	dexamethasone	1 µM	MCF7	0.57	0.115	-0.236	S D S S S D C ...	123
109	68	fluphenazine	10 µM	MCF7	0.57	0.094	-0.257	N05AB02	490
110	45	trichostatin A	100 nM	ssMCF7	0.568	0.129	-0.221		413
111	109	valproic acid	1 mM	SKMEL5	0.567	0.131	-0.218	N03AG01	629
112	67	calmidazolium	5 µM	MCF7	0.565	0.136	-0.212		486
113	25	LY-294002	10 µM	MCF7	0.565	0.124	-0.224		318
114	33	valproic acid	10 mM	MCF7	0.562	0.149	-0.197	N03AG01	345
115	28	mercaptopurine	100 µM	MCF7	0.562	0.149	-0.197	L01BB02	334
116	70	valproic acid	1 mM	ssMCF7	0.552	0.181	-0.159	N03AG01	497
117	506	nordihydroguaiaretic acid	1 µM	MCF7	0.552	0.106	-0.234		1003
118	73	staurosporine	10 nM	SKMEL5	0.552	0.089	-0.251		508
119	502	depudecin	1 µM	MCF7	0.55	0.155	-0.184		982
120	101	geldanamycin	1 µM	MCF7	0.55	0.107	-0.232		611
121	41	tretinoin	1 µM	HL60	0.549	0.105	-0.233	D10AD01 L01XX14	390
122	56	valproic acid	1 mM	PC3	0.547	0.137	-0.2	N03AG01	433
123	35	trichostatin A	100 nM	HL60	0.547	0.104	-0.233		364
124	19	LY-294002	10 µM	MCF7	0.545	0.101	-0.235		258
125	33	valproic acid	2 mM	MCF7	0.541	0.182	-0.151	N03AG01	346
126	502	5255229	13 µM	MCF7	0.541	0.138	-0.195		949
127	79	15-delta prostaglandin J2	10 µM	SKMEL5	0.536	0.147	-0.183		564
128	69	fluphenazine	10 µM	SKMEL5	0.536	0.085	-0.245	N05AB02	494
129	504	felodipine	10 µM	MCF7	0.534	0.135	-0.194	C08CA02	848
130	82	deferoxamine	100 µM	MCF7	0.534	0.105	-0.224	V03AC01	573
131	73	wortmannin	10 nM	SKMEL5	0.534	0.076	-0.253		506
132	35	sirolimus	100 nM	HL60	0.534	0.071	-0.258	L04AA10	362
133	75	1,5-isoquinolinediol	100 µM	HL60	0.531	0.117	-0.21		543
134	505	carbamazepine	100 nM	MCF7	0.528	0.169	-0.156	N03AF01	919
135	513	valproic acid	50 µM	MCF7	0.528	0.133	-0.192	N03AG01	1060
136	504	ionomycin	2 µM	MCF7	0.526	0.157	-0.167		871
137	502	prazosin	10 µM	MCF7	0.521	0.115	-0.206	C02CA01	942
138	26b	sirolimus	100 nM	MCF7	0.516	0.204	-0.114	L04AA10	326
139	95	geldanamycin	1 µM	MCF7	0.513	0.141	-0.175		593
140	33	valproic acid	500 µM	MCF7	0.508	0.168	-0.145	N03AG01	347
141	56	sodium phenylbutyrate	1 mM	PC3	0.508	0.11	-0.203	A16AX03	434
142	6	tamoxifen	1 µM	MCF7	0.506	0.149	-0.163	L02BA01	143
143	504	ikarugamycin	2 µM	MCF7	0.502	0.159	-0.15		866
144	90	resveratrol	50 µM	PC3	0.5	0.12	-0.188		662
145	514	tyrphostin AG-825	25 µM	MCF7	0.495	0.108	-0.197		1114
146	111	pentamidine	100 µM	MCF7	0.494	0.097	-0.207		639
147	73	17-allylamino-geldanamycin	1 µM	SKMEL5	0.474	0.161	-0.131		505
148	109	novobiocin	100 µM	SKMEL5	0.468	0.091	-0.197		632
149	98	butein	10 µM	MCF7	0.466	0.075	-0.212		607
150	109	benserazide	10 µM	SKMEL5	0.463	0.087	-0.198		631
151	23	fulvestrant	10 nM	MCF7	0.461	0.124	-0.16	L02BA03	310
152	44	valproic acid	10 mM	HL60	0.459	0.117	-0.166	N03AG01	410
153	58	oxamic acid	10 mM	MCF7	0.456	0.112	-0.169		439
154	37	rofecoxib	10 µM	HL60	0.455	0.066	-0.214	M01AH02	371
155	96	ciclosporin	1 µM	MCF7	0.451	0.077	-0.201	L04AA01	602
156	68	monorden	100 nM	MCF7	0.45	0.098	-0.179		489
157	46	chlorpromazine	10 µM	MCF7	0.445	0.067	-0.207	N05AA01	419
158	61	monorden	100 nM	PC3	0.443	0.154	-0.119		449
159	87	dimethyloxalylglycine	1 mM	PC3	0.443	0.084	-0.189		584
160	38	tamoxifen	1 µM	ssMCF7	0.44	0.14	-0.131	L02BA01	375
161	46	haloperidol	10 µM	MCF7	0.438	0.065	-0.205	N05AD01	418
162	31	sodium phenylbutyrate	100 µM	MCF7	0.43	0.162	-0.103	A16AX03	341
163	35	sodium phenylbutyrate	100 µM	HL60	0.425	0.058	-0.204	A16AX03	363
164	87	HNMPA-(AM)3	5 µM	PC3	0.422	0.09	-0.17		583
165	94	probucol	10 µM	MCF7	0.42	0.126	-0.133	C10AX02	592
166	37	rosiglitazone	10 µM	HL60	0.42	0.091	-0.168	A10BG02	369
167	67	deferoxamine	100 µM	MCF7	0.419	0.093	-0.165	V03AC01	485
168	95	arachidonyltrifluoromethane	10 µM	MCF7	0.416	0.108	-0.148		594
169	31	novobiocin	100 µM	MCF7	0.416	0.092	-0.164		342
170	60	diclofenac	10 µM	PC3	0.404	0.087	-0.162	M01A S01B M02A	445
171	68	haloperidol	10 µM	MCF7	0.399	0.109	-0.137	N05AD01	492
172	61	17-allylamino-geldanamycin	1 µM	PC3	0.398	0.125	-0.12		450
173	66	monorden	100 nM	PC3	0.394	0.097	-0.146		484
174	60	15-delta prostaglandin J2	10 µM	PC3	0.393	0.113	-0.129		446
175	1	metformin	100 nM	MCF7	0.393	0.096	-0.146	A10BA02	3
176	87	butein	10 µM	PC3	0.39	0.086	-0.154		582
177	59	oligomycin	1 µM	MCF7	0.388	0.1	-0.139		442
178	62	cobalt chloride	100 µM	MCF7	0.386	0.085	-0.153		454
179	1	metformin	10 µM	MCF7	0.383	0.105	-0.131	A10BA02	1
180	1	metformin	1 mM	MCF7	0.375	0.116	-0.115	A10BA02	4
181	41	wortmannin	10 nM	HL60	0.375	0.082	-0.149		389
182	56	novobiocin	100 µM	PC3	0.373	0.072	-0.158		435
183	17	tretinoin	1 µM	MCF7	0.37	0.095	-0.133	D10AD01 L01XX14	224
184	53	thioridazine	1 µM	MCF7	0.37	0.09	-0.138	N05AC02	422
185	16	rofecoxib	10 µM	MCF7	0.369	0.098	-0.129	M01AH02	205
186	37	troglitazone	10 µM	HL60	0.36	0.082	-0.14	A10BG01	370
187	36	fulvestrant	1 µM	MCF7	0.357	0.075	-0.145	L02BA03	367
188	40	17-allylamino-geldanamycin	1 µM	MCF7	0.356	0.091	-0.128		381
189	54	17-allylamino-geldanamycin	1 µM	MCF7	0.351	0.084	-0.132		428
190	96	arachidonic acid	10 µM	MCF7	0.349	0.078	-0.137		604
191	98	monastrol	20 µM	MCF7	0.349	0.077	-0.138		605
192	29	azathioprine	100 µM	MCF7	0.346	0.079	-0.134	L04AX01	338
193	39	cobalt chloride	100 µM	MCF7	0.339	0.065	-0.144		379
194	43	tetraethylenepentamine	10 µM	MCF7	0.326	0.091	-0.11		405
195	40	tretinoin	1 µM	MCF7	0.315	0.069	-0.125	D10AD01 L01XX14	384
196	31	fasudil	10 µM	MCF7	0.31	0.085	-0.106	C04AX32	343
197	70	novobiocin	100 µM	ssMCF7	0.305	0.086	-0.102		499
198	17	17-allylamino-geldanamycin	100 nM	MCF7	0.3	0.068	-0.117		221
199	71	indometacin	100 µM	SKMEL5	0.284	0.075	-0.1	C01 S01 M01 M02	503
200	39	tamoxifen	1 µM	MCF7	0.245	0.042	-0.109	L02BA01	380
201	504	tretinoin	1 µM	MCF7	0	0.232	0.281	D10AD01 L01XX14	849
202	504	5211181	12 µM	MCF7	0	0.224	0.192		834
203	504	5253409	17 µM	MCF7	0	0.216	0.241		844
204	513	valproic acid	500 µM	MCF7	0	0.205	0.186	N03AG01	1078
205	504	geldanamycin	1 µM	MCF7	0	0.201	0.175		864
206	514	phentolamine	12 µM	MCF7	0	0.196	0.342	C04AB01 G04BE05	1138
207	514	DL-PPMP	2 µM	MCF7	0	0.195	0.311		1121
208	505	celecoxib	10 µM	MCF7	0	0.187	0.138	L01XX33 M01AH01	922
209	38	raloxifene	100 nM	ssMCF7	0	0.181	0.189	G03XC01	376
210	513	rosiglitazone	10 µM	MCF7	0	0.173	0.296	A10BG02	1071
211	506	haloperidol	10 µM	MCF7	0	0.171	0.186	N05AD01	1024
212	43	sodium phenylbutyrate	1 mM	MCF7	0	0.171	0.14	A16AX03	407
213	505	5186223	12 µM	MCF7	0	0.17	0.243		885
214	506	estradiol	10 nM	MCF7	0	0.167	0.278	G03CA03	1021
215	2	phenyl biguanide	10 µM	MCF7	0	0.166	0.131		22
216	502	ikarugamycin	2 µM	MCF7	0	0.162	0.211		974
217	505	topiramate	3 µM	MCF7	0	0.162	0.2	N03AX11	915
218	95	monastrol	100 µM	MCF7	0	0.159	0.144		596
219	505	5186324	2 µM	MCF7	0	0.159	0.279		900
220	38	dexamethasone	1 µM	ssMCF7	0	0.158	0.219	S D S S S D C ...	374
221	505	5151277	14 µM	MCF7	0	0.155	0.146		903
222	505	decitabine	100 nM	MCF7	0	0.154	0.196		920
223	66	celecoxib	10 µM	PC3	0	0.153	0.104	L01XX33 M01AH01	482
224	69	monorden	100 nM	SKMEL5	0	0.153	0.148		493
225	58	copper sulfate	100 µM	MCF7	0	0.149	0.205	V03AB20	438
226	506	LY-294002	100 nM	MCF7	0	0.147	0.266		996
227	505	5149715	10 µM	MCF7	0	0.147	0.249		890
228	513	genistein	10 µM	MCF7	0	0.144	0.242		1073
229	58	W-13	10 µM	MCF7	0	0.143	0.115		440
230	504	5279552	22 µM	MCF7	0	0.143	0.158		843
231	514	minocycline	11 µM	MCF7	0	0.141	0.254	J01AA08 A01AB23	1135
232	22a	tacrolimus	1 µM	MCF7	0	0.141	0.255	D11AX14 L04AA05	284
233	70	copper sulfate	100 µM	ssMCF7	0	0.14	0.194	V03AB20	500
234	6	tolbutamide	100 µM	MCF7	0	0.139	0.248	V04CA01 A10BB03	142
235	67	iloprost	1 µM	MCF7	0	0.136	0.237	B01AC11	488
236	43	sodium phenylbutyrate	1 mM	MCF7	0	0.136	0.113	A16AX03	408
237	502	felodipine	10 µM	MCF7	0	0.135	0.213	C08CA02	965
238	90	splitomicin	20 µM	PC3	0	0.132	0.185		661
239	24	monastrol	100 µM	MCF7	0	0.131	0.115		311
240	513	monorden	100 nM	MCF7	0	0.13	0.208		1057
241	2	phenformin	10 µM	MCF7	0	0.13	0.114	A10BA01	21
242	61	indometacin	100 µM	PC3	0	0.128	0.205	C01 S01 M01 M02	452
243	514	12,13-EODE	200 nM	MCF7	0	0.123	0.202		1108
244	16	LM-1685	10 µM	MCF7	0	0.121	0.149		207
245	112	W-13	10 µM	MCF7	0	0.12	0.137		643
246	513	haloperidol	10 µM	MCF7	0	0.118	0.288	N05AD01	1082
247	6	chlorpropamide	100 µM	MCF7	0	0.118	0.266	A10BB02	144
248	61	TTNPB	100 nM	PC3	0	0.118	0.151		451
249	514	yohimbine	23 µM	MCF7	0	0.115	0.182		1119
250	65	pirinixic acid	100 µM	PC3	0	0.115	0.165		464
251	65	troglitazone	10 µM	PC3	0	0.114	0.172	A10BG01	462
252	66	imatinib	10 µM	PC3	0	0.113	0.148	L01XX28	483
253	112	benserazide	10 µM	MCF7	0	0.113	0.246		641
254	75	monorden	100 nM	HL60	0	0.112	0.161		544
255	38	estradiol	10 nM	ssMCF7	0	0.112	0.214	G03CA03	373
256	90	docosahexaenoic acid ethyl ester	100 µM	PC3	0	0.112	0.155		664
257	21	genistein	1 µM	MCF7	0	0.111	0.218		268
258	26b	arachidonyltrifluoromethane	10 µM	MCF7	0	0.111	0.157		327
259	53	LY-294002	100 nM	MCF7	0	0.107	0.175		424
260	28	diclofenac	10 µM	MCF7	0	0.107	0.093	M01A S01B M02A	333
261	110b	alpha-estradiol	10 nM	PC3	0	0.102	0.188		702
262	58	novobiocin	100 µM	MCF7	0	0.1	0.163		437
263	17	tomelukast	1 µM	MCF7	0	0.099	0.137		222
264	23	exisulind	50 µM	MCF7	0	0.098	0.157		309
265	54	staurosporine	10 nM	MCF7	0	0.098	0.156		425
266	22a	quercetin	1 µM	MCF7	0	0.097	0.225		283
267	23	sulindac	50 µM	MCF7	0	0.095	0.167	M01AB02	307
268	110b	genistein	10 µM	PC3	0	0.095	0.161		703
269	21	thalidomide	100 µM	MCF7	0	0.095	0.167	L04AX02	266
270	26b	monorden	100 nM	MCF7	0	0.093	0.134		325
271	73	SC-58125	10 µM	SKMEL5	0	0.093	0.109		507
272	22a	fludrocortisone	1 µM	MCF7	0	0.092	0.178	H02AA02	282
273	8	tacrolimus	1 µM	MCF7	0	0.092	0.167	D11AX14 L04AA05	169
274	36	pirinixic acid	100 µM	MCF7	0	0.091	0.141		368
275	21	prednisolone	1 µM	MCF7	0	0.09	0.217	S H S S D D R ...	265
276	103	monastrol	20 µM	MCF7	0	0.09	0.195		614
277	33	valproic acid	50 µM	MCF7	0	0.089	0.155	N03AG01	348
278	20	ciclosporin	1 µM	MCF7	0	0.089	0.095	L04AA01	261
279	36	imatinib	10 µM	MCF7	0	0.089	0.159	L01XX28	366
280	66	pirinixic acid	100 µM	PC3	0	0.088	0.139		481
281	69	iloprost	1 µM	SKMEL5	0	0.088	0.181	B01AC11	496
282	46	clozapine	10 µM	MCF7	0	0.088	0.109	N05AH02	416
283	40	cobalt chloride	100 µM	MCF7	0	0.083	0.134		383
284	23	sulindac sulfide	50 µM	MCF7	0	0.081	0.149		308
285	62	quinpirole	1 µM	MCF7	0	0.078	0.142		456
286	96	nifedipine	10 µM	MCF7	0	0.078	0.121	C08CA05	603
287	54	chlorpromazine	1 µM	MCF7	0	0.076	0.138	N05AA01	426
288	19	rofecoxib	10 µM	MCF7	0	0.065	0.173	M01AH02	256
289	41	raloxifene	100 nM	HL60	0	-0.043	-0.146	G03XC01	388
290	41	estradiol	10 nM	HL60	0	-0.05	-0.148	G03CA03	387
291	25	N-phenylanthranilic acid	10 µM	MCF7	0	-0.05	-0.103		317
292	42	LY-294002	10 µM	ssMCF7	0	-0.055	-0.302		401
293	17	TTNPB	100 nM	MCF7	0	-0.068	-0.122		223
294	20	indometacin	20 µM	MCF7	0	-0.07	-0.108	C01 S01 M01 M02	262
295	20	clofibrate	150 µM	MCF7	0	-0.07	-0.185	C10AB01	263
296	44	tetraethylenepentamine	100 µM	HL60	0	-0.071	-0.119		412
297	2a	metformin	10 µM	MCF7	0	-0.071	-0.165	A10BA02	61
298	71	sodium phenylbutyrate	200 µM	SKMEL5	0	-0.074	-0.119	A16AX03	502
299	69	pirinixic acid	100 µM	SKMEL5	0	-0.076	-0.162		495
300	20	MK-886	1 µM	MCF7	0	-0.077	-0.101		264
301	68	dopamine	1 µM	MCF7	0	-0.078	-0.158	C01CA04	491
302	120	estradiol	10 nM	HL60	0	-0.078	-0.17	G03CA03	782
303	65	rofecoxib	10 µM	PC3	0	-0.08	-0.128	M01AH02	463
304	36	estradiol	100 nM	MCF7	0	-0.083	-0.147	G03CA03	365
305	29	felodipine	10 µM	MCF7	0	-0.083	-0.11	C08CA02	337
306	43	tetraethylenepentamine	100 µM	MCF7	0	-0.084	-0.118		406
307	8	sulindac	100 µM	MCF7	0	-0.084	-0.159	M01AB02	168
308	25	flufenamic acid	10 µM	MCF7	0	-0.085	-0.098	M01AG03	316
309	19	dexamethasone	1 µM	MCF7	0	-0.087	-0.146	S D S S S D C ...	255
310	112	colchicine	100 nM	MCF7	0	-0.087	-0.126	M04AC01	644
311	74	fulvestrant	1 µM	ssMCF7	0	-0.087	-0.223	L02BA03	523
312	112	tioguanine	10 µM	MCF7	0	-0.087	-0.169	L01BB03	642
313	55	troglitazone	10 µM	PC3	0	-0.088	-0.126	A10BG01	431
314	98	thalidomide	100 µM	MCF7	0	-0.088	-0.155	L04AX02	606
315	111	genistein	10 µM	MCF7	0	-0.092	-0.136		638
316	13	15-delta prostaglandin J2	10 µM	MCF7	0	-0.093	-0.13		201
317	18	celecoxib	10 µM	MCF7	0	-0.094	-0.158	L01XX33 M01AH01	252
318	94	3-aminobenzamide	10 mM	MCF7	0	-0.095	-0.196		590
319	55	17-allylamino-geldanamycin	1 µM	PC3	0	-0.096	-0.178		432
320	107	resveratrol	50 µM	MCF7	0	-0.097	-0.33		622
321	111	paclitaxel	100 nM	MCF7	0	-0.098	-0.213	L01CD01	640
322	60	tretinoin	1 µM	PC3	0	-0.099	-0.17	D10AD01 L01XX14	447
323	13	nordihydroguaiaretic acid	1 µM	MCF7	0	-0.099	-0.125		203
324	16	SC-58125	10 µM	MCF7	0	-0.099	-0.224		208
325	63	tetraethylenepentamine	100 µM	PC3	0	-0.1	-0.161		457
326	59	arachidonic acid	10 µM	MCF7	0	-0.1	-0.188		443
327	98	NU-1025	100 µM	MCF7	0	-0.101	-0.198		608
328	25	acetylsalicylic acid	100 µM	MCF7	0	-0.101	-0.113	N02B A01A B01A	315
329	13	raloxifene	100 nM	MCF7	0	-0.103	-0.191	G03XC01	202
330	29	nifedipine	10 µM	MCF7	0	-0.104	-0.144	C08CA05	335
331	42	wortmannin	10 nM	ssMCF7	0	-0.105	-0.204		404
332	109	colchicine	1 µM	SKMEL5	0	-0.107	-0.295	M04AC01	630
333	82	novobiocin	100 µM	MCF7	0	-0.108	-0.229		576
334	110b	fulvestrant	1 µM	PC3	0	-0.109	-0.162	L02BA03	704
335	59	arachidonic acid	10 µM	MCF7	0	-0.109	-0.127		441
336	513	17-allylamino-geldanamycin	1 µM	MCF7	0	-0.11	-0.304		1056
337	514	demecolcine	12 µM	MCF7	0	-0.112	-0.198	L01CC01	1103
338	506	haloperidol	10 µM	MCF7	0	-0.112	-0.206	N05AD01	983
339	116	mercaptopurine	10 µM	PC3	0	-0.112	-0.23	L01BB02	667
340	82	tetraethylenepentamine	100 µM	MCF7	0	-0.112	-0.246		574
341	513	17-allylamino-geldanamycin	1 µM	MCF7	0	-0.113	-0.312		1064
342	5	alpha-estradiol	10 nM	MCF7	0	-0.115	-0.201		122
343	67	pirinixic acid	100 µM	MCF7	0	-0.117	-0.276		487
344	107	nocodazole	1 µM	MCF7	0	-0.117	-0.255		621
345	86	4,5-dianilinophthalimide	10 µM	PC3	0	-0.117	-0.215		578
346	7	exemestane	10 nM	MCF7	0	-0.117	-0.219	L02BG06	165
347	74	17-allylamino-geldanamycin	1 µM	ssMCF7	0	-0.119	-0.166		521
348	116	monastrol	100 µM	PC3	0	-0.119	-0.26		668
349	86	fisetin	50 µM	PC3	0	-0.119	-0.274		579
350	506	LY-294002	10 µM	MCF7	0	-0.121	-0.377		1007
351	16	celecoxib	10 µM	MCF7	0	-0.122	-0.184	L01XX33 M01AH01	206
352	119	alpha-estradiol	10 nM	MCF7	0	-0.123	-0.228		762
353	506	acetylsalicylic acid	100 µM	MCF7	0	-0.123	-0.203	N02B A01A B01A	984
354	7a	verapamil	10 µM	MCF7	0	-0.124	-0.302	C08DA01	161
355	18	LM-1685	10 µM	MCF7	0	-0.124	-0.228		253
356	506	valproic acid	50 µM	MCF7	0	-0.125	-0.232	N03AG01	1002
357	513	sirolimus	100 nM	MCF7	0	-0.125	-0.332	L04AA10	1045
358	13	sulfasalazine	100 µM	MCF7	0	-0.125	-0.2	A07EC01	204
359	18	rofecoxib	10 µM	MCF7	0	-0.125	-0.166	M01AH02	251
360	505	5286656	50 µM	MCF7	0	-0.126	-0.155		889
361	505	ikarugamycin	2 µM	MCF7	0	-0.127	-0.152		918
362	502	carbamazepine	100 nM	MCF7	0	-0.127	-0.32	N03AF01	952
363	506	17-dimethylamino-geldanamycin	100 nM	MCF7	0	-0.128	-0.282		993
364	70	tetraethylenepentamine	100 µM	ssMCF7	0	-0.129	-0.214		498
365	29	nitrendipine	10 µM	MCF7	0	-0.13	-0.181	C08CA08	336
366	71	troglitazone	10 µM	SKMEL5	0	-0.131	-0.173	A10BG01	504
367	6	chlorpropamide	100 µM	MCF7	0	-0.131	-0.203	A10BB02	141
368	502	tretinoin	1 µM	MCF7	0	-0.131	-0.239	D10AD01 L01XX14	966
369	513	chlorpromazine	1 µM	MCF7	0	-0.132	-0.262	N05AA01	1055
370	116	butirosin	10 µM	PC3	0	-0.132	-0.177		666
371	502	17-allylamino-geldanamycin	1 µM	MCF7	0	-0.133	-0.266		947
372	18	SC-58125	10 µM	MCF7	0	-0.133	-0.204		254
373	56	fasudil	10 µM	PC3	0	-0.133	-0.201	C04AX32	436
374	62	indometacin	100 µM	MCF7	0	-0.134	-0.145	C01 S01 M01 M02	453
375	63	deferoxamine	100 µM	PC3	0	-0.134	-0.223	V03AC01	460
376	505	5213008	18 µM	MCF7	0	-0.135	-0.187		898
377	504	prazosin	10 µM	MCF7	0	-0.136	-0.273	C02CA01	826
378	513	acetylsalicylic acid	100 µM	MCF7	0	-0.136	-0.25	N02B A01A B01A	1042
379	63	copper sulfate	100 µM	PC3	0	-0.137	-0.231	V03AB20	459
380	7	dexverapamil	10 µM	MCF7	0	-0.137	-0.329		164
381	502	5252917	14 µM	MCF7	0	-0.139	-0.292		944
382	502	5253409	17 µM	MCF7	0	-0.139	-0.301		961
383	506	tretinoin	1 µM	MCF7	0	-0.14	-0.213	D10AD01 L01XX14	991
384	513	tretinoin	1 µM	MCF7	0	-0.141	-0.282	D10AD01 L01XX14	1049
385	505	celastrol	3 µM	MCF7	0	-0.143	-0.289		887
386	502	Y-27632	3 µM	MCF7	0	-0.143	-0.236		948
387	506	geldanamycin	1 µM	MCF7	0	-0.143	-0.271		1008
388	7	rofecoxib	10 µM	MCF7	0	-0.145	-0.283	M01AH02	166
389	502	5230742	17 µM	MCF7	0	-0.145	-0.201		970
390	504	monorden	100 nM	MCF7	0	-0.146	-0.286		836
391	506	sirolimus	100 nM	MCF7	0	-0.146	-0.346	L04AA10	987
392	513	17-allylamino-geldanamycin	1 µM	MCF7	0	-0.147	-0.332		1044
393	506	genistein	10 µM	MCF7	0	-0.148	-0.254		1015
394	505	5162773	7 µM	MCF7	0	-0.148	-0.189		892
395	505	quercetin	1 µM	MCF7	0	-0.149	-0.181		917
396	504	bucladesine	2 µM	MCF7	0	-0.149	-0.174	C01CE04	842
397	513	17-dimethylamino-geldanamycin	100 nM	MCF7	0	-0.149	-0.253		1051
398	514	(-)-catechin	11 µM	MCF7	0	-0.15	-0.222		1101
399	504	blebbistatin	17 µM	MCF7	0	-0.15	-0.27		837
400	502	5211181	12 µM	MCF7	0	-0.15	-0.292		950
401	513	LY-294002	100 nM	MCF7	0	-0.154	-0.308		1054
402	504	5252917	14 µM	MCF7	0	-0.154	-0.244		828
403	1	metformin	10 µM	MCF7	0	-0.154	-0.251	A10BA02	2
404	504	5230742	17 µM	MCF7	0	-0.156	-0.188		862
405	502	5248896	11 µM	MCF7	0	-0.157	-0.274		955
406	502	monorden	100 nM	MCF7	0	-0.158	-0.291		953
407	505	docosahexaenoic acid ethyl ester	100 µM	MCF7	0	-0.159	-0.18		881
408	505	ionomycin	2 µM	MCF7	0	-0.161	-0.314		882
409	74	nordihydroguaiaretic acid	1 µM	ssMCF7	0	-0.163	-0.148		524
410	107	4,5-dianilinophthalimide	10 µM	MCF7	0	-0.164	-0.301		624
411	514	3-hydroxy-DL-kynurenine	9 µM	MCF7	0	-0.165	-0.281		1109
412	116	estradiol	10 nM	PC3	0	-0.165	-0.227	G03CA03	665
413	90	U0125	1 µM	PC3	0	-0.166	-0.139		663
414	514	MG-132	21 µM	MCF7	0	-0.167	-0.305		1140
415	5	mesalazine	100 µM	MCF7	0	-0.167	-0.292	A07EC02	124
416	513	haloperidol	10 µM	MCF7	0	-0.169	-0.283	N05AD01	1041
417	513	alpha-estradiol	10 nM	MCF7	0	-0.18	-0.257		1048
418	504	Y-27632	3 µM	MCF7	0	-0.18	-0.253		832
419	504	5255229	13 µM	MCF7	0	-0.181	-0.276		833
420	506	estradiol	100 nM	MCF7	0	-0.182	-0.146	G03CA03	988
421	42	alpha-estradiol	10 nM	ssMCF7	0	-0.183	-0.116		403
422	506	17-allylamino-geldanamycin	1 µM	MCF7	0	-0.186	-0.294		986
423	502	bucladesine	2 µM	MCF7	0	-0.187	-0.249	C01CE04	959
424	505	5152487	10 µM	MCF7	0	-0.188	-0.195		896
425	502	blebbistatin	17 µM	MCF7	0	-0.193	-0.249		954
426	506	rosiglitazone	10 µM	MCF7	0	-0.194	-0.279	A10BG02	1013
427	506	chlorpromazine	1 µM	MCF7	0	-0.2	-0.308	N05AA01	997
428	506	alpha-estradiol	10 nM	MCF7	0	-0.228	-0.249		990
429	24	exisulind	50 µM	MCF7	-0.513	-0.087	0.093		314
430	24	NU-1025	100 µM	MCF7	-0.519	-0.092	0.09		313
431	24	staurosporine	1 µM	MCF7	-0.538	-0.087	0.102		312
432	39	tacrolimus	1 µM	MCF7	-0.561	-0.063	0.134	D11AX14 L04AA05	378
433	82	copper sulfate	100 µM	MCF7	-0.601	-0.079	0.132	V03AB20	575
434	39	celecoxib	10 µM	MCF7	-0.607	-0.06	0.153	L01XX33 M01AH01	377
435	8	amitriptyline	1 µM	MCF7	-0.61	-0.085	0.129	N06AA09	167
436	96	MK-886	1 µM	MCF7	-0.63	-0.092	0.129		601
437	59	clofibrate	100 µM	MCF7	-0.655	-0.107	0.123	C10AB01	444
438	54	iloprost	1 µM	MCF7	-0.661	-0.078	0.154	B01AC11	427
439	94	bucladesine	20 µM	MCF7	-0.672	-0.091	0.145	C01CE04	591
440	55	rosiglitazone	10 µM	PC3	-0.695	-0.079	0.165	A10BG02	430
441	45	estradiol	10 nM	ssMCF7	-0.715	-0.113	0.138	G03CA03	414
442	75	SC-58125	10 µM	HL60	-0.732	-0.059	0.198		542
443	21	genistein	1 µM	MCF7	-0.735	-0.066	0.192		267
444	40	genistein	10 µM	MCF7	-0.764	-0.098	0.17		382
445	45	nordihydroguaiaretic acid	1 µM	ssMCF7	-0.769	-0.151	0.119		415
446	5	estradiol	10 nM	MCF7	-0.778	-0.107	0.166	G03CA03	121
447	22a	fludrocortisone	1 µM	MCF7	-0.818	-0.079	0.208	H02AA02	281
448	502	5279552	22 µM	MCF7	-0.866	-0.128	0.176		960
449	514	phenanthridinone	51 µM	MCF7	-0.88	-0.121	0.188		1115
450	513	estradiol	10 nM	MCF7	-0.929	-0.118	0.208	G03CA03	1079
451	514	doxycycline	14 µM	MCF7	-0.977	-0.122	0.221	A01AB22 J01AA02	1113
452	504	5182598	25 µM	MCF7	-0.986	-0.174	0.172		868
453	502	5182598	25 µM	MCF7	-1	-0.167	0.184		976
