# Supplementary material for: The Genomic Analysis of Lactic Acidosis and Acidosis Response in Human Cancers
Source: PLoS Genet. 2008 Dec 5;4(12):e1000293. doi: 10.1371/journal.pgen.1000293 (PMC2585811; doi:10.1371/journal.pgen.1000293)
Supplement: Table S11 — Relationship between lactic acidosis signature and Akt pathway activities in different tumor expression datasets. (0.04 MB XLS) [file pgen.1000293.s019.xls]

## Sheet: Sheet1
	Foeken	Pawitan	Miller	Massague	Febbo Mouse
Best-fit values
Slope	-0.6137 ± 0.03736	-0.3457 ± 0.08386	-0.3673 ± 0.06948	-0.2428 ± 0.1072	-0.5285 ± 0.07828
Y-intercept when X=0.0	0.8062 ± 0.02063	0.6620 ± 0.04569	0.6786 ± 0.03776	0.6111 ± 0.05768	0.7182 ± 0.05015
X-intercept when Y=0.0	1.314	1.915	1.848	2.517	1.359
1/slope	-1.629	-2.893	-2.723	-4.119	-1.892
Is slope significantly non-zero?
F	269.8	16.99	27.95	5.13	45.59
DFn, DFd	1.000, 284.0	1.000, 157.0	1.000, 249.0	1.000, 97.00	1.000, 36.00
P value	< 0.0001	< 0.0001	< 0.0001	0.0257	< 0.0001
Deviation from zero?	Significant	Significant	Significant	Significant	Significant
Data
Number of X values	286	159	251	99	38
Maximum number of Y replicates	1	1	1	1	1
Total number of values	286	159	251	99	38
Number of missing values	0	0	0	0	0
